# Supplementary material for: Integration of the Microbiome, Metabolome and Transcriptomics Data Identified Novel Metabolic Pathway Regulation in Colorectal Cancer
Source: Int J Mol Sci. 2021 May 28;22(11):5763. doi: 10.3390/ijms22115763 (PMC8198673; doi:10.3390/ijms22115763)
Supplement: Supplementary file 1 [file ijms-22-05763-s001.zip › Supplementary Table S1.xlsx]

## Sheet: Sheet1
Pathways	P-value	Adjusted P-value	Genes
Glutamatergic synapse	4.75e-06	0.00146179	GNG3;GLS2;GNG7;GRIK1;GRIA3;GRIN2D
Neuroactive ligand-receptor interaction	4.25e-05	0.00654823	NPY2R;GLP2R;GRIK1;GCG;ADRB2;HTR4;GRIA3;GRIN2D
cAMP signaling pathway	0.000156	0.0159955	GCG;ADRB2;HTR4;GRIA3;CNGB1;GRIN2D
Alanine, aspartate and glutamate metabolism	0.000316	0.0243473	GLS2;GPT;ASPA
Circadian entrainment	0.000511	0.0314497	GNG3;GNG7;GRIA3;GRIN2D
Nitrogen metabolism	0.0018677	0.0958753	CA4;CA7
Cell adhesion molecules (CAMs)	0.00226965	0.0998644	CADM3;CDH3;NEGR1;MPZ
Arginine biosynthesis	0.00285573	0.109946	GLS2;GPT
Proximal tubule bicarbonate reclamation	0.00342362	0.117164	GLS2;CA4
GABAergic synapse	0.00473759	0.145918	GNG3;GLS2;GNG7
Tyrosine metabolism	0.00825782	0.231219	ADH1C;ADH1B
Serotonergic synapse	0.00915438	0.234962	GNG3;GNG7;HTR4
Nicotine addiction	0.0101244	0.239871	GRIA3;GRIN2D
Fatty acid degradation	0.0121597	0.267514	ADH1C;ADH1B
ABC transporters	0.0126943	0.260656	ABCA8;ABCG2
Dopaminergic synapse	0.0136385	0.262542	GNG3;GNG7;GRIA3
Retrograde endocannabinoid signaling	0.0188398	0.341332	GNG3;GNG7;GRIA3
D-Glutamine and D-glutamate metabolism	0.0188579	0.322679	GLS2
Retinol metabolism	0.0268728	0.435623	ADH1C;ADH1B
Amphetamine addiction	0.0276201	0.42535	GRIA3;GRIN2D
Glycolysis / Gluconeogenesis	0.0276201	0.405095	ADH1C;ADH1B
Bile secretion	0.0306918	0.429685	AQP8;ABCG2
Alcoholism	0.0312274	0.418176	GNG3;GNG7;GRIN2D
Metabolism of xenobiotics by cytochrome P450	0.0322763	0.414212	ADH1C;ADH1B
Transcriptional misregulation in cancer	0.0339273	0.417985	FEV;ELANE;GRIA3
Calcium signaling pathway	0.0348535	0.41288	ADRB2;HTR4;GRIN2D
Synthesis and degradation of ketone bodies	0.0373648	0.426235	HMGCLL1
Chemical carcinogenesis	0.0389249	0.428174	ADH1C;ADH1B
Salivary secretion	0.0460448	0.489027	CST1;ADRB2
Morphine addiction	0.0469662	0.482187	GNG3;GNG7
Drug metabolism	0.0636169	0.632064	ADH1C;ADH1B
Cholinergic synapse	0.0677869	0.652448	GNG3;GNG7
Renin-angiotensin system	0.083886	0.782936	CMA1
Histidine metabolism	0.083886	0.759908	ASPA
Relaxin signaling pathway	0.0875949	0.770835	GNG3;GNG7
Apelin signaling pathway	0.0957143	0.818889	GNG3;GNG7
Butanoate metabolism	0.101182	0.84227	HMGCLL1
Phototransduction	0.101182	0.820105	CNGB1
cGMP-PKG signaling pathway	0.13138	1	ADRB2;CNGB1
Fat digestion and absorption	0.144657	1	CD36
Kaposi sarcoma-associated herpesvirus infection	0.157487	1	GNG3;GNG7
Chemokine signaling pathway	0.162823	1	GNG3;GNG7
Ether lipid metabolism	0.164016	1	ENPP6
Valine, leucine and isoleucine degradation	0.167201	1	HMGCLL1
Malaria	0.170373	1	CD36
Cocaine addiction	0.170373	1	GRIN2D
Cholesterol metabolism	0.173533	1	CD36
Amyotrophic lateral sclerosis (ALS)	0.176682	1	GRIN2D
Regulation of lipolysis in adipocytes	0.189157	1	ADRB2
Human immunodeficiency virus 1 infection	0.192702	1	GNG3;GNG7
Long-term depression	0.20449	1	GRIA3
Human cytomegalovirus infection	0.210686	1	GNG3;GNG7
Thermogenesis	0.219046	1	DPF3;GCG
Mitophagy	0.219537	1	CITED2
Central carbon metabolism in cancer	0.219537	1	GLS2
Ras signaling pathway	0.220443	1	GNG3;GNG7
Long-term potentiation	0.225476	1	GRIN2D
Adipocytokine signaling pathway	0.231371	1	CD36
Renin secretion	0.231371	1	ADRB2
PPAR signaling pathway	0.245916	1	CD36
ECM-receptor interaction	0.268624	1	CD36
Peroxisome	0.271415	1	HMGCLL1
Insulin secretion	0.279724	1	GCG
Protein digestion and absorption	0.290658	1	COL11A1
Cytokine-cytokine receptor interaction	0.307647	1	BMP3;LIFR
Hematopoietic cell lineage	0.309398	1	CD36
Glucagon signaling pathway	0.325073	1	GCG
Insulin resistance	0.337866	1	CD36
AMPK signaling pathway	0.367601	1	CD36
PI3K-Akt signaling pathway	0.390401	1	GNG3;GNG7
Systemic lupus erythematosus	0.398328	1	ELANE
Signaling pathways regulating pluripotency of stem cells	0.412009	1	LIFR
Adrenergic signaling in cardiomyocytes	0.425382	1	ADRB2
Phagosome	0.440605	1	CD36
Wnt signaling pathway	0.453336	1	NOTUM
JAK-STAT signaling pathway	0.461664	1	LIFR
Hepatocellular carcinoma	0.473922	1	DPF3
Alzheimer disease	0.479947	1	GRIN2D
Olfactory transduction	0.505577	1	GNG7;CNGB1
Pathways in cancer	0.601941	1	GNG3;GNG7
MicroRNAs in cancer	0.682394	1	GLS2
