# Supplementary material for: Integration of the Microbiome, Metabolome and Transcriptomics Data Identified Novel Metabolic Pathway Regulation in Colorectal Cancer
Source: Int J Mol Sci. 2021 May 28;22(11):5763. doi: 10.3390/ijms22115763 (PMC8198673; doi:10.3390/ijms22115763)
Supplement: Supplementary file 1 [file ijms-22-05763-s001.zip › Supplementary Table S2.xlsx]

## Sheet: Sheet1
Feature	Number of time selected (Frequency)
HARMANE	10
ORNITHINE	10
OTU57	10
X_1_2_DILINOLEOYL_GPC__18_2_18	10
X_1_OLEOYL_2_LINOLEOYL_GPC__18	10
X_5_AMINOVALERATE	10
GLYCOCHENODEOXYCHOLATE	9
OTU37	9
CHOLESTEROL	8
DOCOSAHEXAENOATE	8
LITHOCHOLATE	8
N_ACETYLVALINE	8
NORVALINE	8
X_3B_HYDROXY_5_CHOLENOIC_ACID	8
BILIVERDIN	7
GUANOSINE	7
INDOLIN_2_ONE	5
OTU65	5
GLYCEROPHOSPHOETHANOLAMINE	4
LACTOSYL_N_PALMITOYL_SPHINGOS	4
PALMITOYL_SPHINGOMYELIN	4
SPHINGANINE	4
X_1_METHYLADENINE	4
X_4_ACETAMIDOBUTANOATE	4
GLUTAMATE	3
ISOVALERATE	2
X_1_PALMITOYL_GPE__16_0_	2
ARABONATE_XYLONATE	1
BETA_HYDROXYISOVALERATE	1
CAROTENE_DIOL__1_	1
DEHYDROLITHOCHOLATE	1
GLYCERATE	1
INDOLEPROPIONATE	1
N_FORMYLMETHIONINE	1
NICOTINATE	1
OTU2	1
OTU23	1
OTU53	1
PALMITOLEATE__16_1N7_	1
PYRIDOXAMINE	1
SACCHAROPINE	1
X_3__3_HYDROXYPHENYL_PROPIONAT	1
X_3_KETOSPHINGANINE	1
