# Supplementary material for: Integration of the Microbiome, Metabolome and Transcriptomics Data Identified Novel Metabolic Pathway Regulation in Colorectal Cancer
Source: Int J Mol Sci. 2021 May 28;22(11):5763. doi: 10.3390/ijms22115763 (PMC8198673; doi:10.3390/ijms22115763)
Supplement: Supplementary file 1 [file ijms-22-05763-s001.zip › Supplementary Table S5.xlsx]

## Sheet: Sheet1
Pathway	Databses used	number of overlapping metabolites	overlapping metabolites	number of all pathway metabolites	P values	q values metabolites
SLC-mediated transmembrane transport	Reactome	50	choline;mannose;guanine;uridine;taurine;thymine;palmitate;asparagine;glycine;cytosine;guanosine;hypoxanthine;N-acetylneuraminate;urate;cholate;citrate;creatinine;valine;cystine;2-deoxyadenosine;spermidine;succinate;N-acetylglucosamine;thymidine;biotin;leucine;uracil;malate;nicotinate;phosphate;pyruvate;adenine;glutamate;isoleucine;inosine;betaine;pantothenate;linoleate;oleate;cytidine;glycocholat…	166 (166)	<0.00000001	<0.00000001
Biochemical Pathways Part I	Wikipathways	78	citrate;mannose;pipecolate;2-deoxyadenosine 5-monophosphate;hypoxanthine;taurine;thymine;xanthine;guanosine;glycine;cytosine;malonate;dimethylglycine;3-aminoisobutyrate;saccharopine;3-methyl-2-oxovalerate;pyruvate;xanthosine;urate;oxalate;glutarate;lanosterol;sphinganine;2-aminoadipate;threonine;cholesterol;glycerol;valine;2-hydroxybutyrate;5-aminovalerate;cystine;2-deoxyadenosine;4-methyl-2-oxop…	467 (467)	<0.00000001	<0.00000001
Transport of small molecules	Reactome	54	choline;mannose;guanine;biliverdin;hypoxanthine;taurine;thymine;palmitate;asparagine;glycine;cytosine;guanosine;gentisate;N-acetylneuraminate;urate;cholate;citrate;cholesterol;glycerol;creatinine;valine;cystine;cytidine;spermidine;succinate;N-acetylglucosamine;thymidine;biotin;leucine;2-deoxyadenosine;uracil;malate;nicotinate;phosphate;pyruvate;adenine;glutamate;isoleucine;inosine;betaine;pantoth…	226 (226)	<0.00000001	<0.00000001
Metabolism	Reactome	111	citrate;mannose;pipecolate;taurine;palmitate;asparagine;nicotinamide;pseudouridine;caffeine;deoxycholate;2-aminoadipate;trimethylamine N-oxide;linolenate;4-methyl-2-oxopentanoate#isocaproate#caproate;phenethylamine;2-deoxyguanosine;lithocholate;leucine;fumarate;malate;pyridoxal;riboflavin;creatinine;glycerate;adenine;isoleucine;betaine;pantothenate;oleate;kynurenate;beta-alanine;cysteinylglycine;…	1384 (1384)	<0.00000001	<0.00000001
Transport of nucleosides and free purine and pyrimidine bases across the plasma membrane	Reactome	14	uracil;guanine;hypoxanthine;thymine;guanosine;adenine;cytosine;inosine;2-deoxyadenosine;serotonin;thymidine;uridine;adenosine;cytidine	18 (18)	<0.00000001	<0.00000001
Nucleotide salvage	Reactome	20	2-deoxycytidine;uracil;guanine;2-deoxyadenosine 5-monophosphate;hypoxanthine;thymine;phosphate;2-deoxyinosine;guanosine;adenine;pseudouridine;uridine;inosine;2-deoxyadenosine;2-deoxycytidine 5-monophosphate;thymidine;2-deoxyguanosine;adenosine;cytidine;2-deoxyuridine	45 (45)	<0.00000001	<0.00000001
Nucleotide salvage	Wikipathways	20	2-deoxycytidine;uracil;guanine;2-deoxyadenosine 5-monophosphate;hypoxanthine;thymine;phosphate;2-deoxyinosine;guanosine;adenine;pseudouridine;cytidine;inosine;2-deoxyadenosine;2-deoxyuridine;thymidine;2-deoxyguanosine;adenosine;uridine;2-deoxycytidine 5-monophosphate	45 (45)	<0.00000001	<0.00000001
Transport of vitamins_ nucleosides_ and related molecules	Reactome	23	guanine;hypoxanthine;thymine;palmitate;guanosine;cytosine;2-deoxyadenosine;N-acetylglucosamine;thymidine;uridine;adenosine;uracil;cholate;adenine;inosine;pantothenate;linoleate;oleate;cytidine;glycocholate;stearate;biotin;serotonin	64 (64)	<0.00000001	<0.00000001
Transport of vitamins_ nucleosides_ and related molecules	Wikipathways	22	guanine;hypoxanthine;thymine;palmitate;guanosine;cytosine;2-deoxyadenosine;N-acetylglucosamine;thymidine;uridine;biotin;uracil;cholate;adenine;inosine;pantothenate;linoleate;oleate;cytidine;glycocholate;adenosine;serotonin	60 (60)	<0.00000001	<0.00000001
Metabolism of nucleotides	Reactome	29	guanine;2-deoxyadenosine 5-monophosphate;uridine;urate;thymine;xanthine;2-deoxyinosine;guanosine;glycine;pseudouridine;hypoxanthine;2-deoxyadenosine;3-ureidopropionate;thymidine;2-deoxyguanosine;adenosine;fumarate;uracil;phosphate;pyruvate;adenine;glutamate;orotate;inosine;cytidine;beta-alanine;2-deoxycytidine 5-monophosphate;2-deoxyuridine;2-deoxycytidine	152 (152)	<0.00000001	<0.00000001
Transport of bile salts and organic acids_ metal ions and amine compounds	Reactome	21	choline;citrate;urate;creatinine;valine;pyruvate;betaine;glycine;isoleucine;1-methylnicotinamide;asparagine;beta-alanine;sulfate;carnitine;spermidine;succinate;serotonin;histidine;myo-inositol;leucine;taurine	78 (78)	<0.00000001	<0.00000001
Amino acid and oligopeptide SLC transporters	Reactome	17	beta-alanine;malate;taurine;nicotinate;phosphate;valine;pyruvate;betaine;glycine;glutamate;isoleucine;cystine;N-acetylneuraminate;sulfate;asparagine;leucine;histidine	50 (50)	<0.00000001	<0.00000001
Nucleobase catabolism	Reactome	23	guanine;2-deoxyadenosine 5-monophosphate;hypoxanthine;urate;thymine;xanthine;2-deoxyinosine;guanosine;2-deoxyadenosine;3-ureidopropionate;thymidine;2-deoxyguanosine;adenosine;uracil;phosphate;pyruvate;cytidine;inosine;uridine;beta-alanine;2-deoxycytidine 5-monophosphate;2-deoxyuridine;2-deoxycytidine	100 (100)	<0.00000001	<0.00000001
Nucleobase catabolism	Wikipathways	23	guanine;2-deoxyadenosine 5-monophosphate;hypoxanthine;urate;thymine;xanthine;2-deoxyinosine;guanosine;2-deoxyadenosine;3-ureidopropionate;thymidine;2-deoxyguanosine;adenosine;uracil;phosphate;pyruvate;cytidine;inosine;uridine;beta-alanine;2-deoxycytidine 5-monophosphate;2-deoxycytidine;2-deoxyuridine	100 (100)	<0.00000001	<0.00000001
Metabolism of amino acids and derivatives	Reactome	38	choline;pipecolate;3-methyl-2-oxovalerate;taurine;asparagine;nicotinamide;glycine;isoleucine;adipate;dimethylglycine;saccharopine;2-aminoadipate;creatinine;valine;anserine;4-methyl-2-oxopentanoate#isocaproate#caproate;spermidine;succinate;adenosine;leucine;carnitine;malate;phosphate;pyruvate;adenine;glutamate;betaine;N(1)-acetylspermidine;kynurenate;beta-alanine;oxalate;sulfate;creatine;serotonin…	285 (285)	<0.00000001	<0.00000001
ABC transporters - Homo sapiens (human)	KEGG	25	choline;mannose;glycerol;taurine;glycine;isoleucine;threonine;valine;thiamin;cystine;spermidine;sulfate;biotin;leucine;phosphate;mannitol;arabinose;glutamate;betaine;galacturonate;glycerol 3-phosphate;maltose;carnitine;myo-inositol;histidine	129 (129)	<0.00000001	<0.00000001
Transport of inorganic cations/anions and amino acids/oligopeptides	Reactome	17	beta-alanine;malate;taurine;nicotinate;phosphate;valine;pyruvate;betaine;glycine;glutamate;isoleucine;cystine;N-acetylneuraminate;sulfate;asparagine;leucine;histidine	56 (56)	<0.00000001	<0.00000001
Pyrimidine metabolism and related diseases	Wikipathways	13	beta-alanine;uracil;citrulline;thymine;aspartate;orotate;cytidine;glutamine;3-ureidopropionate;thymidine;3-aminoisobutyrate;uridine;2-deoxyuridine	31 (31)	<0.00000001	<0.00000001
purine ribonucleosides degradation to ribose-1-phosphate	HumanCyc	9	guanine;hypoxanthine;phosphate;xanthine;guanosine;adenine;inosine;adenosine;xanthosine	15 (15)	<0.00000001	<0.00000001
Purine nucleotides nucleosides metabolism	INOH	18	guanine;2-deoxyadenosine 5-monophosphate;hypoxanthine;urate;phosphate;xanthine;glycine;pyruvate;adenine;glutamate;inosine;sulfate;2-deoxyadenosine;2-deoxyinosine;2-deoxyguanosine;guanosine;xanthosine;fumarate	80 (80)	<0.00000001	<0.00000001
Protein digestion and absorption - Homo sapiens (human)	KEGG	14	beta-alanine;threonine;glycine;asparagine;valine;isoleucine;glutamate;tyramine;p-cresol;piperidine;isovalerate;cystine;leucine;histidine	47 (47)	<0.00000001	1.35e-07
Purine Nucleoside Phosphorylase Deficiency	SMPDB	17	adenine;guanine;2-deoxyadenosine 5-monophosphate;hypoxanthine;urate;phosphate;xanthine;2-deoxyinosine;guanosine;glycine;glutamate;inosine;2-deoxyadenosine;2-deoxyguanosine;adenosine;xanthosine;fumarate	73 (73)	<0.00000001	1.35e-07
Xanthine Dehydrogenase Deficiency (Xanthinuria)	SMPDB	17	adenine;guanine;2-deoxyadenosine 5-monophosphate;hypoxanthine;urate;phosphate;xanthine;2-deoxyinosine;guanosine;glycine;glutamate;inosine;2-deoxyadenosine;2-deoxyguanosine;adenosine;xanthosine;fumarate	73 (73)	<0.00000001	1.35e-07
Adenylosuccinate Lyase Deficiency	SMPDB	17	adenine;guanine;2-deoxyadenosine 5-monophosphate;hypoxanthine;urate;phosphate;xanthine;2-deoxyinosine;guanosine;glycine;glutamate;inosine;2-deoxyadenosine;2-deoxyguanosine;adenosine;xanthosine;fumarate	73 (73)	<0.00000001	1.35e-07
AICA-Ribosiduria	SMPDB	17	adenine;guanine;2-deoxyadenosine 5-monophosphate;hypoxanthine;urate;phosphate;xanthine;2-deoxyinosine;guanosine;glycine;glutamate;inosine;2-deoxyadenosine;2-deoxyguanosine;adenosine;xanthosine;fumarate	73 (73)	<0.00000001	1.35e-07
Adenine phosphoribosyltransferase deficiency (APRT)	SMPDB	17	adenine;guanine;2-deoxyadenosine 5-monophosphate;hypoxanthine;urate;phosphate;xanthine;2-deoxyinosine;guanosine;glycine;glutamate;inosine;2-deoxyadenosine;2-deoxyguanosine;adenosine;xanthosine;fumarate	73 (73)	<0.00000001	1.35e-07
Mitochondrial DNA depletion syndrome	SMPDB	17	adenine;guanine;2-deoxyadenosine 5-monophosphate;hypoxanthine;urate;phosphate;xanthine;2-deoxyinosine;guanosine;glycine;glutamate;inosine;2-deoxyadenosine;2-deoxyguanosine;adenosine;xanthosine;fumarate	73 (73)	<0.00000001	1.35e-07
Myoadenylate deaminase deficiency	SMPDB	17	adenine;guanine;2-deoxyadenosine 5-monophosphate;hypoxanthine;urate;phosphate;xanthine;2-deoxyinosine;guanosine;glycine;glutamate;inosine;2-deoxyadenosine;2-deoxyguanosine;adenosine;xanthosine;fumarate	73 (73)	<0.00000001	1.35e-07
Purine Metabolism	SMPDB	17	adenine;guanine;2-deoxyadenosine 5-monophosphate;hypoxanthine;urate;phosphate;xanthine;2-deoxyinosine;guanosine;glycine;glutamate;inosine;2-deoxyadenosine;2-deoxyguanosine;adenosine;xanthosine;fumarate	73 (73)	<0.00000001	1.35e-07
Molybdenum Cofactor Deficiency	SMPDB	17	adenine;guanine;2-deoxyadenosine 5-monophosphate;hypoxanthine;urate;phosphate;xanthine;2-deoxyinosine;guanosine;glycine;glutamate;inosine;2-deoxyadenosine;2-deoxyguanosine;adenosine;xanthosine;fumarate	73 (73)	<0.00000001	1.35e-07
Adenosine Deaminase Deficiency	SMPDB	17	adenine;guanine;2-deoxyadenosine 5-monophosphate;hypoxanthine;urate;phosphate;xanthine;2-deoxyinosine;guanosine;glycine;glutamate;inosine;2-deoxyadenosine;2-deoxyguanosine;adenosine;xanthosine;fumarate	73 (73)	<0.00000001	1.35e-07
Gout or Kelley-Seegmiller Syndrome	SMPDB	17	adenine;guanine;2-deoxyadenosine 5-monophosphate;hypoxanthine;urate;phosphate;xanthine;2-deoxyinosine;guanosine;glycine;glutamate;inosine;2-deoxyadenosine;2-deoxyguanosine;adenosine;xanthosine;fumarate	73 (73)	<0.00000001	1.35e-07
Lesch-Nyhan Syndrome (LNS)	SMPDB	17	adenine;guanine;2-deoxyadenosine 5-monophosphate;hypoxanthine;urate;phosphate;xanthine;2-deoxyinosine;guanosine;glycine;glutamate;inosine;2-deoxyadenosine;2-deoxyguanosine;adenosine;xanthosine;fumarate	73 (73)	<0.00000001	1.35e-07
Xanthinuria type I	SMPDB	17	adenine;guanine;2-deoxyadenosine 5-monophosphate;hypoxanthine;urate;phosphate;xanthine;2-deoxyinosine;guanosine;glycine;glutamate;inosine;2-deoxyadenosine;2-deoxyguanosine;adenosine;xanthosine;fumarate	73 (73)	<0.00000001	1.35e-07
Xanthinuria type II	SMPDB	17	adenine;guanine;2-deoxyadenosine 5-monophosphate;hypoxanthine;urate;phosphate;xanthine;2-deoxyinosine;guanosine;glycine;glutamate;inosine;2-deoxyadenosine;2-deoxyguanosine;adenosine;xanthosine;fumarate	73 (73)	<0.00000001	1.35e-07
Purine metabolism	EHMN	19	guanine;2-deoxyadenosine 5-monophosphate;hypoxanthine;urate;phosphate;xanthine;glycine;pyruvate;adenine;glutamate;adenosine;inosine;sulfate;2-deoxyadenosine;2-deoxyinosine;2-deoxyguanosine;guanosine;xanthosine;fumarate	94 (94)	<0.00000001	1.77e-07
Purine metabolism	Wikipathways	13	guanine;2-deoxyadenosine 5-monophosphate;urate;xanthine;2-deoxyinosine;guanosine;adenine;glutamate;inosine;2-deoxyadenosine;2-deoxyguanosine;adenosine;xanthosine	42 (42)	<0.00000001	2.81e-07
Pyrimidine salvage	Reactome	10	uracil;thymidine;thymine;phosphate;pseudouridine;uridine;2-deoxyuridine;2-deoxycytidine 5-monophosphate;cytidine;2-deoxycytidine	23 (23)	<0.00000001	4.38e-07
Central carbon metabolism in cancer - Homo sapiens (human)	KEGG	12	citrate;malate;glycine;asparagine;valine;glutamate;isoleucine;succinate;histidine;pyruvate;leucine;fumarate	37 (37)	5.89e-09	6.13e-07
Purine salvage	Reactome	11	guanine;2-deoxyadenosine 5-monophosphate;hypoxanthine;phosphate;2-deoxyinosine;guanosine;adenine;inosine;2-deoxyadenosine;2-deoxyguanosine;adenosine	31 (31)	8.76e-09	8.91e-07
purine nucleotides degradation	HumanCyc	9	guanine;hypoxanthine;urate;phosphate;xanthine;guanosine;inosine;adenosine;xanthosine	19 (19)	9.99e-09	9.92e-07
Pyrimidine catabolism	Reactome	12	2-deoxycytidine;uracil;thymine;phosphate;pyruvate;uridine;3-ureidopropionate;beta-alanine;thymidine;2-deoxycytidine 5-monophosphate;cytidine;2-deoxyuridine	39 (39)	1.16e-08	1.08e-06
Mercaptopurine Action Pathway	SMPDB	17	adenine;guanine;2-deoxyadenosine 5-monophosphate;hypoxanthine;urate;phosphate;xanthine;2-deoxyinosine;guanosine;glycine;glutamate;inosine;2-deoxyadenosine;2-deoxyguanosine;adenosine;xanthosine;fumarate	84 (84)	1.16e-08	1.08e-06
Amino acid transport across the plasma membrane	Reactome	11	beta-alanine;taurine;valine;asparagine;glycine;glutamate;isoleucine;cystine;betaine;leucine;histidine	32 (32)	1.29e-08	1.17e-06
Thioguanine Action Pathway	SMPDB	17	adenine;guanine;2-deoxyadenosine 5-monophosphate;hypoxanthine;urate;phosphate;xanthine;2-deoxyinosine;guanosine;glycine;glutamate;inosine;2-deoxyadenosine;2-deoxyguanosine;adenosine;xanthosine;fumarate	85 (85)	1.41e-08	1.25e-06
Pyrimidine metabolism - Homo sapiens (human)	KEGG	15	beta-alanine;uracil;thymine;cytosine;malonate;pseudouridine;orotate;ethylmalonate#methylmalonate;uridine;3-ureidopropionate;thymidine;2-deoxycytidine 5-monophosphate;2-deoxyuridine;cytidine;2-deoxycytidine	66 (66)	1.65e-08	1.44e-06
Azathioprine Action Pathway	SMPDB	17	adenine;guanine;2-deoxyadenosine 5-monophosphate;hypoxanthine;urate;phosphate;xanthine;2-deoxyinosine;guanosine;glycine;glutamate;inosine;2-deoxyadenosine;2-deoxyguanosine;adenosine;xanthosine;fumarate	86 (86)	1.69e-08	1.45e-06
sphingosine and sphingosine-1-phosphate metabolism	HumanCyc	14	phosphate;margarate;pentadecanoate;heptanoate;stearate;linolenate;arachidonate;palmitate;linoleate;sphingosine;oleate;2-hydroxystearate;eicosapentaenoate;docosahexaenoate	59 (59)	2.8e-08	2.34e-06
Glucose Homeostasis	Wikipathways	9	glycochenodeoxycholate;malate;hypoxanthine;pyruvate;valine;glycerol;isoleucine;histidine;glycocholate	21 (21)	2.97e-08	2.44e-06
Amine compound SLC transporters	Reactome	11	choline;beta-alanine;taurine;valine;asparagine;glycine;isoleucine;betaine;serotonin;leucine;histidine	35 (35)	3.77e-08	3.04e-06
&gamma;-glutamyl cycle	HumanCyc	10	cysteinylglycine;phosphate;valine;asparagine;threonine;glycine;glutamate;isoleucine;leucine;histidine	29 (29)	5.87e-08	4.64e-06
Neurotransmitter release cycle	Reactome	12	choline;beta-alanine;palmitate;stearate;glutamate;palmitoyl ethanolamide;arachidonate;betaine;succinate;serotonin;oleoyl ethanolamide;oleate	45 (45)	6.96e-08	5.41e-06
Signal Transduction	Reactome	30	glycerol;palmitate;nicotinamide;glycine;choline phosphate;caffeine;valerate;deoxycholate;cholesterol;linolenate;arachidonate;succinate;phenethylamine;sphingosine;lithocholate;docosahexaenoate;cholate;phosphate;pyruvate;1-linoleoyl;glutamate;N-acetylglucosamine;linoleate;oleate;kynurenate;ceramide;stearate;adenosine;carnitine;serotonin	271 (271)	9.96e-08	7.56e-06
Amino Acid metabolism	Wikipathways	18	citrate;malate;tryptamine;threonine;valine;asparagine;glycine;isoleucine;glutamate;4-methyl-2-oxopentanoate#isocaproate#caproate;spermidine;succinate;serotonin;histidine;pyruvate;aconitate;leucine;fumarate	108 (108)	1.03e-07	7.56e-06
Neuronal System	Reactome	14	choline;beta-alanine;phosphate;palmitate;glycine;glutamate;stearate;palmitoyl ethanolamide;arachidonate;betaine;succinate;serotonin;oleoyl ethanolamide;oleate	65 (65)	1.04e-07	7.56e-06
Transmission across Chemical Synapses	Reactome	14	choline;beta-alanine;phosphate;palmitate;glycine;stearate;glutamate;palmitoyl ethanolamide;arachidonate;betaine;succinate;serotonin;oleoyl ethanolamide;oleate	65 (65)	1.04e-07	7.56e-06
Pyrimidine nucleotides nucleosides metabolism	INOH	13	beta-alanine;uracil;thymine;phosphate;glutamate;2-deoxycytidine;orotate;uridine;3-ureidopropionate;thymidine;2-deoxycytidine 5-monophosphate;cytidine;2-deoxyuridine	56 (56)	1.18e-07	8.39e-06
Na+/Cl- dependent neurotransmitter transporters	Reactome	10	beta-alanine;taurine;glycine;asparagine;valine;isoleucine;betaine;serotonin;leucine;histidine	31 (31)	1.21e-07	8.5e-06
Transport of bile salts and organic acids_ metal ions and amine compounds	Wikipathways	15	citrate;choline;urate;creatinine;pyruvate;betaine;sulfate;carnitine;spermidine;succinate;beta-alanine;serotonin;myo-inositol;1-methylnicotinamide;taurine	77 (77)	1.49e-07	1.03e-05
mRNA_ protein_ and metabolite inducation pathway by cyclosporin A	Wikipathways	7	threonine;asparagine;phosphate;valine;isoleucine;cysteine;leucine	13 (13)	1.55e-07	1.05e-05
Pyrimidine metabolism	Wikipathways	11	beta-alanine;uracil;thymine;orotate;cytidine;3-ureidopropionate;thymidine;2-deoxycytidine 5-monophosphate;2-deoxyuridine;uridine;2-deoxycytidine	40 (40)	1.76e-07	1.18e-05
Histidine_ lysine_ phenylalanine_ tyrosine_ proline and tryptophan catabolism	Reactome	16	beta-alanine;pipecolate;isoleucine;2-aminoadipate;phosphate;pyruvate;valine;glutamate;adipate;anserine;leucine;saccharopine;histidine;5-hydroxylysine;kynurenate;fumarate	91 (91)	2.53e-07	1.66e-05
Class A/1 (Rhodopsin-like receptors)	Reactome	15	valerate;deoxycholate;cholate;phosphate;palmitate;stearate;lithocholate;linolenate;serotonin;succinate;phenethylamine;oleate;adenosine;kynurenate;docosahexaenoate	82 (82)	3.55e-07	2.3e-05
<i>S</i>-methyl-5-thio-&alpha;-D-ribose 1-phosphate degradation	HumanCyc	10	phosphate;valine;pyruvate;threonine;glycine;glutamate;isoleucine;asparagine;leucine;histidine	35 (35)	4.39e-07	2.8e-05
Purine metabolism - Homo sapiens (human)	KEGG	16	guanine;2-deoxyadenosine 5-monophosphate;hypoxanthine;urate;xanthine;2-deoxyinosine;guanosine;adenine;inosine;sulfate;2-deoxyadenosine;glycine;2-deoxyguanosine;adenosine;xanthosine;oxalate	95 (95)	4.68e-07	2.94e-05
Purine catabolism	Reactome	12	guanine;2-deoxyadenosine 5-monophosphate;hypoxanthine;urate;phosphate;xanthine;2-deoxyinosine;guanosine;inosine;2-deoxyadenosine;2-deoxyguanosine;adenosine	53 (53)	4.92e-07	3.04e-05
Organic anion transporters	Reactome	7	malate;nicotinate;phosphate;pyruvate;glutamate;sulfate;N-acetylneuraminate	15 (15)	5.45e-07	3.23e-05
pyrimidine deoxyribonucleosides degradation	HumanCyc	6	uracil;thymine;phosphate;thymidine;2-deoxyuridine;2-deoxycytidine	10 (10)	5.45e-07	3.23e-05
purine deoxyribonucleosides degradation	HumanCyc	6	guanine;hypoxanthine;phosphate;2-deoxyinosine;2-deoxyadenosine;2-deoxyguanosine	10 (10)	5.45e-07	3.23e-05
retinol biosynthesis	HumanCyc	10	margarate;pentadecanoate;stearate;linolenate;arachidonate;palmitate;linoleate;oleate;eicosapentaenoate;docosahexaenoate	37 (37)	7.79e-07	4.56e-05
Pyrimidine metabolism	EHMN	14	2-deoxycytidine;uracil;thymine;phosphate;pyruvate;glutamate;orotate;uridine;3-ureidopropionate;beta-alanine;thymidine;2-deoxycytidine 5-monophosphate;cytidine;2-deoxyuridine	77 (77)	9.55e-07	5.51e-05
fatty acid activation	HumanCyc	10	margarate;pentadecanoate;stearate;linolenate;arachidonate;palmitate;linoleate;oleate;eicosapentaenoate;docosahexaenoate	38 (38)	1.02e-06	5.82e-05
superpathway of purine nucleotide salvage	HumanCyc	9	guanine;hypoxanthine;phosphate;guanosine;adenine;glutamate;inosine;adenosine;fumarate	30 (30)	1.07e-06	5.93e-05
leukotriene biosynthesis	HumanCyc	9	threonine;glycine;asparagine;valine;glutamate;isoleucine;arachidonate;leucine;histidine	30 (30)	1.07e-06	5.93e-05
Pyrimidine Metabolism	SMPDB	12	beta-alanine;uracil;thymidine;thymine;phosphate;orotate;cytidine;3-ureidopropionate;2-deoxyuridine;2-deoxycytidine 5-monophosphate;uridine;2-deoxycytidine	57 (57)	1.14e-06	5.93e-05
UMP Synthase Deiciency (Orotic Aciduria)	SMPDB	12	beta-alanine;uracil;thymidine;thymine;phosphate;orotate;cytidine;3-ureidopropionate;2-deoxyuridine;2-deoxycytidine 5-monophosphate;uridine;2-deoxycytidine	57 (57)	1.14e-06	5.93e-05
MNGIE (Mitochondrial Neurogastrointestinal Encephalopathy)	SMPDB	12	beta-alanine;uracil;thymidine;thymine;phosphate;orotate;cytidine;3-ureidopropionate;2-deoxyuridine;2-deoxycytidine 5-monophosphate;uridine;2-deoxycytidine	57 (57)	1.14e-06	5.93e-05
Beta Ureidopropionase Deficiency	SMPDB	12	beta-alanine;uracil;thymidine;thymine;phosphate;orotate;cytidine;3-ureidopropionate;2-deoxyuridine;2-deoxycytidine 5-monophosphate;uridine;2-deoxycytidine	57 (57)	1.14e-06	5.93e-05
Dihydropyrimidinase Deficiency	SMPDB	12	beta-alanine;uracil;thymidine;thymine;phosphate;orotate;cytidine;3-ureidopropionate;2-deoxyuridine;2-deoxycytidine 5-monophosphate;uridine;2-deoxycytidine	57 (57)	1.14e-06	5.93e-05
3-Methylglutaconic Aciduria Type IV	SMPDB	12	pyridoxal;3-methyl-2-oxovalerate;phosphate;valine;isoleucine;glutamate;3-aminoisobutyrate;ethylmalonate#methylmalonate;4-methyl-2-oxopentanoate#isocaproate#caproate;succinate;biotin;leucine	58 (58)	1.39e-06	5.93e-05
the visual cycle I (vertebrates)	HumanCyc	12	margarate;pentadecanoate;heptanoate;stearate;linolenate;arachidonate;palmitate;linoleate;oleate;2-hydroxystearate;eicosapentaenoate;docosahexaenoate	58 (58)	1.39e-06	5.93e-05
3-Methylglutaconic Aciduria Type I	SMPDB	12	pyridoxal;3-methyl-2-oxovalerate;phosphate;valine;isoleucine;glutamate;3-aminoisobutyrate;ethylmalonate#methylmalonate;4-methyl-2-oxopentanoate#isocaproate#caproate;succinate;biotin;leucine	58 (58)	1.39e-06	5.93e-05
Valine_ Leucine and Isoleucine Degradation	SMPDB	12	pyridoxal;3-methyl-2-oxovalerate;phosphate;valine;isoleucine;glutamate;3-aminoisobutyrate;ethylmalonate#methylmalonate;4-methyl-2-oxopentanoate#isocaproate#caproate;succinate;biotin;leucine	58 (58)	1.39e-06	5.93e-05
2-Methyl-3-Hydroxybutryl CoA Dehydrogenase Deficiency	SMPDB	12	pyridoxal;3-methyl-2-oxovalerate;phosphate;valine;isoleucine;glutamate;3-aminoisobutyrate;ethylmalonate#methylmalonate;4-methyl-2-oxopentanoate#isocaproate#caproate;succinate;biotin;leucine	58 (58)	1.39e-06	5.93e-05
Isovaleric Aciduria	SMPDB	12	pyridoxal;3-methyl-2-oxovalerate;phosphate;valine;isoleucine;glutamate;3-aminoisobutyrate;ethylmalonate#methylmalonate;4-methyl-2-oxopentanoate#isocaproate#caproate;succinate;biotin;leucine	58 (58)	1.39e-06	5.93e-05
3-Methylcrotonyl Coa Carboxylase Deficiency Type I	SMPDB	12	pyridoxal;3-methyl-2-oxovalerate;phosphate;valine;isoleucine;glutamate;3-aminoisobutyrate;ethylmalonate#methylmalonate;4-methyl-2-oxopentanoate#isocaproate#caproate;succinate;biotin;leucine	58 (58)	1.39e-06	5.93e-05
Propionic Acidemia	SMPDB	12	pyridoxal;3-methyl-2-oxovalerate;phosphate;valine;isoleucine;glutamate;3-aminoisobutyrate;ethylmalonate#methylmalonate;4-methyl-2-oxopentanoate#isocaproate#caproate;succinate;biotin;leucine	58 (58)	1.39e-06	5.93e-05
Maple Syrup Urine Disease	SMPDB	12	pyridoxal;3-methyl-2-oxovalerate;phosphate;valine;isoleucine;glutamate;3-aminoisobutyrate;ethylmalonate#methylmalonate;4-methyl-2-oxopentanoate#isocaproate#caproate;succinate;biotin;leucine	58 (58)	1.39e-06	5.93e-05
3-Hydroxy-3-Methylglutaryl-CoA Lyase Deficiency	SMPDB	12	pyridoxal;3-methyl-2-oxovalerate;phosphate;valine;isoleucine;glutamate;3-aminoisobutyrate;ethylmalonate#methylmalonate;4-methyl-2-oxopentanoate#isocaproate#caproate;succinate;biotin;leucine	58 (58)	1.39e-06	5.93e-05
Isobutyryl-coa dehydrogenase deficiency	SMPDB	12	pyridoxal;3-methyl-2-oxovalerate;phosphate;valine;isoleucine;glutamate;3-aminoisobutyrate;ethylmalonate#methylmalonate;4-methyl-2-oxopentanoate#isocaproate#caproate;succinate;biotin;leucine	58 (58)	1.39e-06	5.93e-05
3-hydroxyisobutyric aciduria	SMPDB	12	pyridoxal;3-methyl-2-oxovalerate;phosphate;valine;isoleucine;glutamate;3-aminoisobutyrate;ethylmalonate#methylmalonate;4-methyl-2-oxopentanoate#isocaproate#caproate;succinate;biotin;leucine	58 (58)	1.39e-06	5.93e-05
3-hydroxyisobutyric acid dehydrogenase deficiency	SMPDB	12	pyridoxal;3-methyl-2-oxovalerate;phosphate;valine;isoleucine;glutamate;3-aminoisobutyrate;ethylmalonate#methylmalonate;4-methyl-2-oxopentanoate#isocaproate#caproate;succinate;biotin;leucine	58 (58)	1.39e-06	5.93e-05
Isovaleric acidemia	SMPDB	12	pyridoxal;3-methyl-2-oxovalerate;phosphate;valine;isoleucine;glutamate;3-aminoisobutyrate;ethylmalonate#methylmalonate;4-methyl-2-oxopentanoate#isocaproate#caproate;succinate;biotin;leucine	58 (58)	1.39e-06	5.93e-05
Methylmalonate Semialdehyde Dehydrogenase Deficiency	SMPDB	12	pyridoxal;3-methyl-2-oxovalerate;phosphate;valine;isoleucine;glutamate;3-aminoisobutyrate;ethylmalonate#methylmalonate;4-methyl-2-oxopentanoate#isocaproate#caproate;succinate;biotin;leucine	58 (58)	1.39e-06	5.93e-05
Methylmalonic Aciduria	SMPDB	12	pyridoxal;3-methyl-2-oxovalerate;phosphate;valine;isoleucine;glutamate;3-aminoisobutyrate;ethylmalonate#methylmalonate;4-methyl-2-oxopentanoate#isocaproate#caproate;succinate;biotin;leucine	58 (58)	1.39e-06	5.93e-05
3-Methylglutaconic Aciduria Type III	SMPDB	12	pyridoxal;3-methyl-2-oxovalerate;phosphate;valine;isoleucine;glutamate;3-aminoisobutyrate;ethylmalonate#methylmalonate;4-methyl-2-oxopentanoate#isocaproate#caproate;succinate;biotin;leucine	58 (58)	1.39e-06	5.93e-05
Beta-Ketothiolase Deficiency	SMPDB	12	pyridoxal;3-methyl-2-oxovalerate;phosphate;valine;isoleucine;glutamate;3-aminoisobutyrate;ethylmalonate#methylmalonate;4-methyl-2-oxopentanoate#isocaproate#caproate;succinate;biotin;leucine	58 (58)	1.39e-06	5.93e-05
The oncogenic action of 2-hydroxyglutarate	SMPDB	10	citrate;malate;aconitate;phosphate;pyruvate;2-hydroxyglutarate;glutamate;succinate;biotin;fumarate	40 (40)	1.71e-06	7.24e-05
Recycling of bile acids and salts	Reactome	8	glycochenodeoxycholate;deoxycholate;cholate;phosphate;glycine;glycocholate;lithocholate;taurine	24 (24)	1.77e-06	7.32e-05
tRNA charging	HumanCyc	8	threonine;glycine;asparagine;valine;glutamate;isoleucine;leucine;histidine	24 (24)	1.77e-06	7.32e-05
The oncogenic action of L-2-hydroxyglutarate in Hydroxygluaricaciduria	SMPDB	10	citrate;malate;aconitate;phosphate;pyruvate;2-hydroxyglutarate;glutamate;succinate;biotin;fumarate	41 (41)	2.19e-06	8.91e-05
The oncogenic action of D-2-hydroxyglutarate in Hydroxygluaricaciduria	SMPDB	10	citrate;malate;aconitate;phosphate;pyruvate;2-hydroxyglutarate;glutamate;succinate;biotin;fumarate	41 (41)	2.19e-06	8.91e-05
Nucleotide Metabolism	Wikipathways	7	guanine;hypoxanthine;urate;xanthine;adenine;spermidine;ornithine	18 (18)	2.44e-06	9.84e-05
adenosine nucleotides degradation	HumanCyc	6	hypoxanthine;urate;phosphate;xanthine;inosine;adenosine	13 (13)	4.04e-06	0.000161
Glutaminolysis and Cancer	SMPDB	10	citrate;malate;aconitate;phosphate;pyruvate;glutamate;succinate;biotin;leucine;fumarate	44 (44)	4.38e-06	0.000173
Urea cycle and metabolism of arginine_ proline_ glutamate_ aspartate and asparagine	EHMN	17	N-acetylputrescine;beta-alanine;4-acetamidobutanoate;phosphate;pyruvate;2-hydroxyglutarate;glycine;glutamate;asparagine;cysteinylglycine;carnitine;spermidine;succinate;N(1)-acetylspermidine;4-guanidinobutanoate;ornithine;fumarate	125 (125)	4.48e-06	0.000176
Lysine degradation	INOH	9	citrate;2-aminoadipate;phosphate;glycine;glutamate;carnitine;saccharopine;succinate;adipate	36 (36)	5.75e-06	0.000223
pyrimidine ribonucleosides degradation	HumanCyc	6	beta-alanine;uracil;phosphate;uridine;3-ureidopropionate;cytidine	14 (14)	6.85e-06	0.000263
Branched-chain amino acid catabolism	Reactome	10	3-methyl-2-oxovalerate;phosphate;valine;glycine;glutamate;isoleucine;carnitine;4-methyl-2-oxopentanoate#isocaproate#caproate;succinate;leucine	47 (47)	8.27e-06	0.000315
Regulation of lipid metabolism by Peroxisome proliferator-activated receptor alpha (PPARalpha)	Reactome	4	linolenate;linoleate;arachidonate;palmitate	5 (5)	1.02e-05	0.000377
BMAL1-CLOCK_NPAS2 activates circadian gene expression	Wikipathways	4	palmitate;linoleate;arachidonate;linolenate	5 (5)	1.02e-05	0.000377
RORA activates gene expression	Wikipathways	4	linolenate;linoleate;arachidonate;palmitate	5 (5)	1.02e-05	0.000377
Regulation of lipid metabolism by Peroxisome proliferator-activated receptor alpha (PPARalpha)	Wikipathways	6	deoxycholate;palmitate;linolenate;arachidonate;linoleate;lithocholate	15 (15)	1.1e-05	0.000407
Vitamin digestion and absorption - Homo sapiens (human)	KEGG	9	pyridoxamine;pyridoxal;riboflavin;cholesterol;nicotinamide;thiamin;pantothenate;biotin;alpha-tocopherol	39 (39)	1.17e-05	0.000428
Valine_ leucine and isoleucine biosynthesis - Homo sapiens (human)	KEGG	7	threonine;pyruvate;valine;isoleucine;2-isopropylmalate;4-methyl-2-oxopentanoate#isocaproate#caproate;leucine	23 (23)	1.6e-05	0.000578
Signaling by GPCR	Reactome	22	glycerol;palmitate;caffeine;valerate;deoxycholate;cholesterol;linolenate;arachidonate;succinate;phenethylamine;adenosine;docosahexaenoate;cholate;phosphate;1-linoleoyl;glutamate;linoleate;oleate;kynurenate;stearate;lithocholate;serotonin	213 (213)	1.77e-05	0.000636
The oncogenic action of Succinate	SMPDB	9	citrate;malate;aconitate;phosphate;pyruvate;2-hydroxyglutarate;succinate;biotin;fumarate	41 (41)	1.81e-05	0.000645
beta-Alanine metabolism - Homo sapiens (human)	KEGG	8	beta-alanine;uracil;malonate;anserine;pantothenate;spermidine;3-ureidopropionate;histidine	32 (32)	1.94e-05	0.000684
G alpha (q) signalling events	Reactome	11	glycerol;valerate;palmitate;1-linoleoyl;stearate;glutamate;linolenate;arachidonate;serotonin;oleate;docosahexaenoate	63 (63)	2.16e-05	0.000755
arsenate detoxification I (glutaredoxin)	HumanCyc	7	guanine;hypoxanthine;guanosine;adenine;inosine;adenosine;xanthosine	24 (24)	2.18e-05	0.000757
The oncogenic action of Fumarate	SMPDB	9	citrate;malate;aconitate;phosphate;pyruvate;2-hydroxyglutarate;succinate;biotin;fumarate	42 (42)	2.23e-05	0.000768
GPCR ligand binding	Reactome	17	caffeine;valerate;deoxycholate;cholate;phosphate;palmitate;adenosine;stearate;glutamate;linolenate;phenethylamine;succinate;serotonin;oleate;lithocholate;kynurenate;docosahexaenoate	141 (141)	2.3e-05	0.000786
Pyruvate dehydrogenase deficiency (E3)	SMPDB	8	citrate;malate;phosphate;pyruvate;biotin;succinate;aconitate;fumarate	33 (33)	2.47e-05	0.0008
Pyruvate dehydrogenase deficiency (E2)	SMPDB	8	citrate;malate;phosphate;pyruvate;biotin;succinate;aconitate;fumarate	33 (33)	2.47e-05	0.0008
2-ketoglutarate dehydrogenase complex deficiency	SMPDB	8	citrate;malate;phosphate;pyruvate;biotin;succinate;aconitate;fumarate	33 (33)	2.47e-05	0.0008
Mitochondrial complex II deficiency	SMPDB	8	citrate;malate;phosphate;pyruvate;biotin;succinate;aconitate;fumarate	33 (33)	2.47e-05	0.0008
Fumarase deficiency	SMPDB	8	citrate;malate;phosphate;pyruvate;biotin;succinate;aconitate;fumarate	33 (33)	2.47e-05	0.0008
Congenital lactic acidosis	SMPDB	8	citrate;malate;phosphate;pyruvate;biotin;succinate;aconitate;fumarate	33 (33)	2.47e-05	0.0008
Citric Acid Cycle	SMPDB	8	citrate;malate;phosphate;pyruvate;biotin;succinate;aconitate;fumarate	33 (33)	2.47e-05	0.0008
Digestion of dietary lipid	Reactome	6	glycochenodeoxycholate;glycerol;cholate;cholesterol;palmitate;glycocholate	17 (17)	2.56e-05	0.000822
G alpha (s) signalling events	Wikipathways	7	deoxycholate;cholate;phosphate;adenosine;serotonin;phenethylamine;lithocholate	25 (25)	2.93e-05	0.000934
Activation of gene expression by SREBF (SREBP)	Wikipathways	4	palmitate;linoleate;arachidonate;linolenate	6 (6)	2.96e-05	0.000936
Carnosinuria_ carnosinemia	SMPDB	8	beta-alanine;uracil;3-methylhistidine;anserine;pantothenate;glutamate;3-ureidopropionate;histidine	34 (34)	3.13e-05	0.000961
Ureidopropionase deficiency	SMPDB	8	beta-alanine;uracil;3-methylhistidine;anserine;pantothenate;glutamate;3-ureidopropionate;histidine	34 (34)	3.13e-05	0.000961
GABA-Transaminase Deficiency	SMPDB	8	beta-alanine;uracil;3-methylhistidine;anserine;pantothenate;glutamate;3-ureidopropionate;histidine	34 (34)	3.13e-05	0.000961
Beta-Alanine Metabolism	SMPDB	8	beta-alanine;uracil;3-methylhistidine;anserine;pantothenate;glutamate;3-ureidopropionate;histidine	34 (34)	3.13e-05	0.000961
Class A-1 (Rhodopsin-like receptors)	Wikipathways	14	valerate;deoxycholate;cholate;phosphate;palmitate;adenosine;linolenate;serotonin;succinate;phenethylamine;oleate;lithocholate;kynurenate;docosahexaenoate	104 (104)	3.6e-05	0.0011
Metabolic reprogramming in colon cancer	Wikipathways	8	citrate;pyruvate;glycine;proline;glutamine;serine;glucose;fumarate	35 (35)	3.92e-05	0.00119
GPCR downstream signalling	Reactome	21	caffeine;valerate;adenosine;cholate;phosphate;cholesterol;palmitate;glycerol;1-linoleoyl;stearate;glutamate;linolenate;arachidonate;phenethylamine;succinate;serotonin;linoleate;deoxycholate;oleate;lithocholate;docosahexaenoate	209 (209)	4.2e-05	0.00126
Methionine and cysteine metabolism	EHMN	12	malate;taurine;N-acetylmethionine;phosphate;pyruvate;glycine;glutamate;asparagine;cystine;oxalate;sulfate;adenosine	80 (80)	4.44e-05	0.00133
guanosine nucleotides degradation	HumanCyc	5	xanthine;guanosine;guanine;urate;phosphate	12 (12)	5.01e-05	0.00147
adenine and adenosine salvage III	HumanCyc	5	adenine;inosine;hypoxanthine;adenosine;phosphate	12 (12)	5.01e-05	0.00147
Metabolism of vitamins and cofactors	Reactome	19	pyridoxamine;pyridoxal;riboflavin;nicotinate;phosphate;thiamin;palmitate;pyruvate;nicotinamide;glycine;stearate;glutamate;cholesterol;1-methylnicotinamide;pantothenate;linoleate;oleate;biotin;alpha-tocopherol	180 (180)	5.03e-05	0.00147
Transport of inorganic cations-anions and amino acids-oligopeptides	Wikipathways	10	beta-alanine;malate;taurine;nicotinate;phosphate;sulfate;pyruvate;cystine;betaine;N-acetylneuraminate	58 (58)	5.75e-05	0.00166
Methionine De Novo and Salvage Pathway	Wikipathways	9	choline;phosphate;pyruvate;betaine;adenine;glutamate;dimethylglycine;spermidine;adenosine	47 (47)	5.76e-05	0.00166
Neurotransmitter release cycle	Wikipathways	8	choline;phosphate;palmitate;palmitoyl ethanolamide;arachidonate;serotonin;oleoyl ethanolamide;oleate	37 (37)	6.02e-05	0.00173
Trans-sulfuration pathway	Wikipathways	7	taurine;phosphate;2-hydroxybutyrate;pyruvate;creatinine;glutamate;creatine	28 (28)	6.54e-05	0.00173
Troleandomycin Action Pathway	SMPDB	6	threonine;asparagine;valine;isoleucine;leucine;histidine	20 (20)	7.28e-05	0.00173
Citrate cycle (TCA cycle) - Homo sapiens (human)	KEGG	6	citrate;malate;aconitate;succinate;pyruvate;fumarate	20 (20)	7.28e-05	0.00173
Josamycin Action Pathway	SMPDB	6	threonine;asparagine;valine;isoleucine;leucine;histidine	20 (20)	7.28e-05	0.00173
Methacycline Action Pathway	SMPDB	6	threonine;asparagine;valine;isoleucine;leucine;histidine	20 (20)	7.28e-05	0.00173
Rolitetracycline Action Pathway	SMPDB	6	threonine;asparagine;valine;isoleucine;leucine;histidine	20 (20)	7.28e-05	0.00173
Streptomycin Action Pathway	SMPDB	6	threonine;asparagine;valine;isoleucine;leucine;histidine	20 (20)	7.28e-05	0.00173
Spectinomycin Action Pathway	SMPDB	6	threonine;asparagine;valine;isoleucine;leucine;histidine	20 (20)	7.28e-05	0.00173
Kanamycin Action Pathway	SMPDB	6	threonine;asparagine;valine;isoleucine;leucine;histidine	20 (20)	7.28e-05	0.00173
Gentamicin Action Pathway	SMPDB	6	threonine;asparagine;valine;isoleucine;leucine;histidine	20 (20)	7.28e-05	0.00173
Netilmicin Action Pathway	SMPDB	6	threonine;asparagine;valine;isoleucine;leucine;histidine	20 (20)	7.28e-05	0.00173
Neomycin Action Pathway	SMPDB	6	threonine;asparagine;valine;isoleucine;leucine;histidine	20 (20)	7.28e-05	0.00173
Roxithromycin Action Pathway	SMPDB	6	threonine;asparagine;valine;isoleucine;leucine;histidine	20 (20)	7.28e-05	0.00173
Erythromycin Action Pathway	SMPDB	6	threonine;asparagine;valine;isoleucine;leucine;histidine	20 (20)	7.28e-05	0.00173
Amikacin Action Pathway	SMPDB	6	threonine;asparagine;valine;isoleucine;leucine;histidine	20 (20)	7.28e-05	0.00173
Telithromycin Action Pathway	SMPDB	6	threonine;asparagine;valine;isoleucine;leucine;histidine	20 (20)	7.28e-05	0.00173
Tobramycin Action Pathway	SMPDB	6	threonine;asparagine;valine;isoleucine;leucine;histidine	20 (20)	7.28e-05	0.00173
Tigecycline Action Pathway	SMPDB	6	threonine;asparagine;valine;isoleucine;leucine;histidine	20 (20)	7.28e-05	0.00173
Arbekacin Action Pathway	SMPDB	6	threonine;asparagine;valine;isoleucine;leucine;histidine	20 (20)	7.28e-05	0.00173
Paromomycin Action Pathway	SMPDB	6	threonine;asparagine;valine;isoleucine;leucine;histidine	20 (20)	7.28e-05	0.00173
Doxycycline Action Pathway	SMPDB	6	threonine;asparagine;valine;isoleucine;leucine;histidine	20 (20)	7.28e-05	0.00173
Oxytetracycline Action Pathway	SMPDB	6	threonine;asparagine;valine;isoleucine;leucine;histidine	20 (20)	7.28e-05	0.00173
Minocycline Action Pathway	SMPDB	6	threonine;asparagine;valine;isoleucine;leucine;histidine	20 (20)	7.28e-05	0.00173
Lymecycline Action Pathway	SMPDB	6	threonine;asparagine;valine;isoleucine;leucine;histidine	20 (20)	7.28e-05	0.00173
Tetracycline Action Pathway	SMPDB	6	threonine;asparagine;valine;isoleucine;leucine;histidine	20 (20)	7.28e-05	0.00173
Clomocycline Action Pathway	SMPDB	6	threonine;asparagine;valine;isoleucine;leucine;histidine	20 (20)	7.28e-05	0.00173
Lincomycin Action Pathway	SMPDB	6	threonine;asparagine;valine;isoleucine;leucine;histidine	20 (20)	7.28e-05	0.00173
Chloramphenicol Action Pathway	SMPDB	6	threonine;asparagine;valine;isoleucine;leucine;histidine	20 (20)	7.28e-05	0.00173
Clarithromycin Action Pathway	SMPDB	6	threonine;asparagine;valine;isoleucine;leucine;histidine	20 (20)	7.28e-05	0.00173
Clindamycin Action Pathway	SMPDB	6	threonine;asparagine;valine;isoleucine;leucine;histidine	20 (20)	7.28e-05	0.00173
Azithromycin Action Pathway	SMPDB	6	threonine;asparagine;valine;isoleucine;leucine;histidine	20 (20)	7.28e-05	0.00173
Synthesis of PG	Reactome	5	choline;glycerol;1-linoleoyl;glycerol 3-phosphate;phosphate	13 (13)	7.88e-05	0.00186
Biological oxidations	Reactome	27	sulfate;glycine;N-acetylglucosamine;nicotinamide riboside;N-acetylcysteine;caffeine;lanosterol;deoxycholate;cholesterol;valine;benzoate;5-acetylamino-6-formylamino-3-methyluracil;arachidonate;spermidine;trimethylamine N-oxide;adenosine;phosphate;glutamate;phenethylamine;N(1)-acetylspermidine;cysteinylglycine;glucuronate;lithocholate;tyramine;indolin-2-one;bilirubin;serotonin	321 (321)	8.06e-05	0.00189
Mineral absorption - Homo sapiens (human)	KEGG	7	threonine;glycine;asparagine;phosphate;valine;isoleucine;leucine	29 (29)	8.35e-05	0.00194
Ammonia Recycling	SMPDB	7	phosphate;pyruvate;glycine;glutamate;asparagine;biotin;histidine	29 (29)	8.35e-05	0.00194
Glycine_ serine and threonine metabolism - Homo sapiens (human)	KEGG	9	choline;ectoine;threonine;pyruvate;glycerate;glycine;dimethylglycine;betaine;creatine	50 (50)	9.59e-05	0.00221
Demeclocycline Action Pathway	SMPDB	6	threonine;asparagine;valine;isoleucine;leucine;histidine	21 (21)	9.87e-05	0.00225
Hereditary leiomyomatosis and renal cell carcinoma pathway	Wikipathways	6	citrate;malate;pyruvate;lactate;glucose;fumarate	21 (21)	9.87e-05	0.00225
Bile Acid Biosynthesis	SMPDB	10	glycochenodeoxycholate;glycodeoxycholate;taurine;cholate;cholesterol;palmitate;glycine;deoxycholate;lithocholate;glycocholate	62 (62)	0.000104	0.00228
27-Hydroxylase Deficiency	SMPDB	10	glycochenodeoxycholate;glycodeoxycholate;taurine;cholate;cholesterol;palmitate;glycine;deoxycholate;lithocholate;glycocholate	62 (62)	0.000104	0.00228
Congenital Bile Acid Synthesis Defect Type II	SMPDB	10	glycochenodeoxycholate;glycodeoxycholate;taurine;cholate;cholesterol;palmitate;glycine;deoxycholate;lithocholate;glycocholate	62 (62)	0.000104	0.00228
Cerebrotendinous Xanthomatosis (CTX)	SMPDB	10	glycochenodeoxycholate;glycodeoxycholate;taurine;cholate;cholesterol;palmitate;glycine;deoxycholate;lithocholate;glycocholate	62 (62)	0.000104	0.00228
Zellweger Syndrome	SMPDB	10	glycochenodeoxycholate;glycodeoxycholate;taurine;cholate;cholesterol;palmitate;glycine;deoxycholate;lithocholate;glycocholate	62 (62)	0.000104	0.00228
Familial Hypercholanemia (FHCA)	SMPDB	10	glycochenodeoxycholate;glycodeoxycholate;taurine;cholate;cholesterol;palmitate;glycine;deoxycholate;lithocholate;glycocholate	62 (62)	0.000104	0.00228
Congenital Bile Acid Synthesis Defect Type III	SMPDB	10	glycochenodeoxycholate;glycodeoxycholate;taurine;cholate;cholesterol;palmitate;glycine;deoxycholate;lithocholate;glycocholate	62 (62)	0.000104	0.00228
Valine Leucine Isoleucine degradation	INOH	8	phosphate;valine;glutamate;isoleucine;ethylmalonate#methylmalonate;4-methyl-2-oxopentanoate#isocaproate#caproate;succinate;leucine	40 (40)	0.000109	0.00238
Synthesis of bile acids and bile salts via 7alpha-hydroxycholesterol	Reactome	9	glycochenodeoxycholate;deoxycholate;cholate;phosphate;cholesterol;glycine;glycocholate;lithocholate;taurine	51 (51)	0.000113	0.00245
Glycine_ serine_ alanine and threonine metabolism	EHMN	12	choline;cysteinylglycine;threonine;phosphate;pyruvate;glycerate;glycine;glutamate;dimethylglycine;betaine;asparagine;creatine	88 (88)	0.000115	0.0025
Mitochondrial biogenesis	Wikipathways	5	palmitate;linoleate;nicotinamide;arachidonate;linolenate	14 (14)	0.000119	0.00256
pyrimidine ribonucleosides degradation	HumanCyc	4	uracil;cytidine;uridine;phosphate	8 (8)	0.00013	0.00279
Caffeine metabolism - Homo sapiens (human)	KEGG	6	caffeine;xanthine;1	3	7-trimethylurate;5-acetylamino-6-formylamino-3-methyluracil;5-acetylamino-6-amino-3-methyluracil;xanthosine	22 (22)
Base Excision Repair	Reactome	6	uracil;hypoxanthine;thymine;phosphate;nicotinamide;adenine	22 (22)	0.000131	0.00279
Urea cycle and metabolism of amino groups	Wikipathways	7	N-carbamoylsarcosine;creatinine;glutamate;creatine;spermidine;ornithine;fumarate	32 (32)	0.000163	0.00343
Lysine catabolism	Reactome	7	pipecolate;2-aminoadipate;phosphate;glutamate;adipate;saccharopine;5-hydroxylysine	32 (32)	0.000163	0.00343
Arginine and proline metabolism - Homo sapiens (human)	KEGG	11	N-acetylputrescine;4-acetamidobutanoate;N-carbamoylsarcosine;creatinine;pyruvate;glutamate;5-aminovalerate;4-guanidinobutanoate;spermidine;2-oxoarginine;creatine	78 (78)	0.000164	0.00344
TCA cycle	HumanCyc	6	citrate;malate;phosphate;aconitate;succinate;fumarate	23 (23)	0.000172	0.00359
Sulfur amino acid metabolism	Reactome	10	malate;taurine;phosphate;pyruvate;adenine;glutamate;sulfate;dimethylglycine;betaine;adenosine	66 (66)	0.000178	0.00369
Digestion	Reactome	8	glycochenodeoxycholate;glycerol;cholate;phosphate;cholesterol;palmitate;maltose;glycocholate	43 (43)	0.000185	0.00381
Digestion	Wikipathways	8	glycochenodeoxycholate;glycerol;cholate;phosphate;cholesterol;palmitate;maltose;glycocholate	43 (43)	0.000185	0.00381
G alpha (s) signalling events	Reactome	7	deoxycholate;cholate;phosphate;lithocholate;phenethylamine;serotonin;adenosine	33 (33)	0.0002	0.0041
Nicotinate and nicotinamide metabolism - Homo sapiens (human)	KEGG	9	pyruvate;nicotinamide;trigonelline;methylsuccinate;6-hydroxynicotinate;maleate;succinate;1-methylnicotinamide;fumarate	55 (55)	0.000206	0.00417
Lysine degradation - Homo sapiens (human)	KEGG	9	pipecolate;2-aminoadipate;glycine;lysine;carnitine;saccharopine;succinate;glutarate;adipate	55 (55)	0.000206	0.00417
Sodium-coupled sulphate_ di- and tri-carboxylate transporters	Reactome	3	citrate;succinate;sulfate	4 (4)	0.000215	0.00434
TCA Cycle (aka Krebs or citric acid cycle)	Wikipathways	6	citrate;malate;phosphate;aconitate;succinate;fumarate	24 (24)	0.000222	0.00435
Free fatty acid receptors	Reactome	6	valerate;palmitate;stearate;linolenate;oleate;docosahexaenoate	24 (24)	0.000222	0.00435
Familial lipoprotein lipase deficiency	SMPDB	6	glycerol;glycerate;phosphate;palmitate;glycerol 3-phosphate;1-linoleoyl	24 (24)	0.000222	0.00435
Glycerolipid Metabolism	SMPDB	6	glycerol;glycerate;phosphate;palmitate;glycerol 3-phosphate;1-linoleoyl	24 (24)	0.000222	0.00435
Glycerol Kinase Deficiency	SMPDB	6	glycerol;glycerate;phosphate;palmitate;glycerol 3-phosphate;1-linoleoyl	24 (24)	0.000222	0.00435
D-glyceric acidura	SMPDB	6	glycerol;glycerate;phosphate;palmitate;glycerol 3-phosphate;1-linoleoyl	24 (24)	0.000222	0.00435
Circadian Clock	Wikipathways	4	palmitate;linoleate;arachidonate;linolenate	9 (9)	0.000227	0.0044
Transcriptional regulation of white adipocyte differentiation	Wikipathways	4	linolenate;linoleate;arachidonate;palmitate	9 (9)	0.000227	0.0044
Arginine Proline metabolism	INOH	10	N-acetylputrescine;malate;4-acetamidobutanoate;phosphate;glycine;glutamate;creatine;spermidine;succinate;fumarate	68 (68)	0.000229	0.00441
Sphingolipid metabolism	Reactome	10	sphingosine;sphinganine;phosphate;palmitate;stearate;choline phosphate;sulfate;ceramide;N-acetylneuraminate;phytosphingosine	68 (68)	0.000229	0.00441
Tryptophan catabolism	Reactome	7	pyruvate;valine;glutamate;isoleucine;leucine;kynurenate;histidine	34 (34)	0.000244	0.00468
Alanine Aspartate Asparagine metabolism	INOH	8	beta-alanine;phosphate;pyruvate;glycine;glutamate;3-ureidopropionate;asparagine;fumarate	45 (45)	0.000258	0.00492
Citrate cycle	INOH	7	citrate;malate;phosphate;aconitate;succinate;pyruvate;fumarate	35 (35)	0.000296	0.00558
Sphingolipid de novo biosynthesis	Reactome	7	sphinganine;phosphate;palmitate;stearate;phytosphingosine;ceramide;sphingosine	35 (35)	0.000296	0.00558
Digestion and absorption	Reactome	8	glycochenodeoxycholate;glycerol;cholate;phosphate;cholesterol;palmitate;maltose;glycocholate	46 (46)	0.000302	0.00569
Bile salt and organic anion SLC transporters	Reactome	5	citrate;succinate;pyruvate;sulfate;creatinine	17 (17)	0.000334	0.00615
Pyruvate Carboxylase Deficiency	SMPDB	5	pyruvate;biotin;glycine;glutamate;phosphate	17 (17)	0.000334	0.00615
Primary Hyperoxaluria Type I	SMPDB	5	pyruvate;biotin;glycine;glutamate;phosphate	17 (17)	0.000334	0.00615
Lactic Acidemia	SMPDB	5	pyruvate;biotin;glycine;glutamate;phosphate	17 (17)	0.000334	0.00615
Alanine Metabolism	SMPDB	5	pyruvate;biotin;glycine;glutamate;phosphate	17 (17)	0.000334	0.00615
superpathway of conversion of glucose to acetyl CoA and entry into the TCA cycle	HumanCyc	7	citrate;malate;phosphate;aconitate;succinate;pyruvate;fumarate	36 (36)	0.000355	0.00645
Organic cation/anion/zwitterion transport	Reactome	7	choline;urate;creatinine;carnitine;spermidine;serotonin;1-methylnicotinamide	36 (36)	0.000355	0.00645
superpathway of methionine degradation	HumanCyc	7	phosphate;pyruvate;glutamate;sulfate;dimethylglycine;betaine;adenosine	36 (36)	0.000355	0.00645
Developmental Biology	Reactome	6	phosphate;cholesterol;palmitate;glycine;glutamate;ceramide	26 (26)	0.000356	0.00645
Transport of fatty acids	Reactome	4	palmitate;linoleate;oleate;stearate	10 (10)	0.000367	0.00661
Metabolism of polyamines	Reactome	9	creatinine;adenine;phosphate;glycine;glutamate;creatine;spermidine;N(1)-acetylspermidine;fumarate	60 (60)	0.000405	0.00728
DNA Repair	Reactome	8	uracil;hypoxanthine;thymine;phosphate;nicotinamide;adenine;succinate;adenosine	48 (48)	0.000409	0.00731
Amine Oxidase reactions	Reactome	5	tyramine;spermidine;phenethylamine;N(1)-acetylspermidine;serotonin	18 (18)	0.000448	0.00794
Vitamin B6-dependent and responsive disorders	Wikipathways	5	pipecolate;pyridoxal;glutamate;2-aminoadipate;saccharopine	18 (18)	0.000448	0.00794
Glyoxylate and dicarboxylate metabolism - Homo sapiens (human)	KEGG	9	citrate;malate;aconitate;glycerate;glycine;glutamate;oxalate;succinate;pyruvate	62 (62)	0.000521	0.00915
Valine_ leucine and isoleucine degradation	EHMN	9	3-methyl-2-oxovalerate;phosphate;valine;glutamate;isoleucine;ethylmalonate#methylmalonate;4-methyl-2-oxopentanoate#isocaproate#caproate;3-aminoisobutyrate;leucine	62 (62)	0.000521	0.00915
mTOR signaling pathway	PID	3	choline;1-linoleoyl;phosphate	5 (5)	0.000523	0.00916
Pantothenate and CoA biosynthesis - Homo sapiens (human)	KEGG	6	beta-alanine;uracil;pyruvate;valine;pantothenate;3-ureidopropionate	28 (28)	0.000547	0.0095
Alanine_ aspartate and glutamate metabolism - Homo sapiens (human)	KEGG	6	citrate;asparagine;glutamate;succinate;pyruvate;fumarate	28 (28)	0.000547	0.0095
urate biosynthesis/inosine 5_-phosphate degradation	HumanCyc	4	xanthine;urate;xanthosine;phosphate	11 (11)	0.000559	0.00955
Choline metabolism in cancer - Homo sapiens (human)	KEGG	4	choline;glycerol 3-phosphate;1-linoleoyl;choline phosphate	11 (11)	0.000559	0.00955
methionine degradation	HumanCyc	4	adenosine;betaine;dimethylglycine;phosphate	11 (11)	0.000559	0.00955
Glycerophospholipid catabolism	Reactome	4	choline;glycerol 3-phosphate;choline phosphate;myo-inositol	11 (11)	0.000559	0.00955
TCA Cycle and Deficiency of Pyruvate Dehydrogenase complex (PDHc)	Wikipathways	5	citrate;succinate;malate;pyruvate;fumarate	19 (19)	0.00059	0.01
Organic cation transport	Reactome	6	choline;creatinine;carnitine;spermidine;serotonin;1-methylnicotinamide	29 (29)	0.000668	0.0113
Metabolism of carbohydrates	Reactome	14	citrate;mannose;glycerol;2-deoxyadenosine 5-monophosphate;phosphate;sulfate;pyruvate;sedoheptulose;glutamate;glucuronate;glycerate;malate;N-acetylglucosamine;biotin	137 (137)	0.000698	0.0118
Aminoacyl-tRNA biosynthesis - Homo sapiens (human)	KEGG	8	threonine;glycine;asparagine;valine;isoleucine;glutamate;leucine;histidine	52 (52)	0.000715	0.012
Metabolism of water-soluble vitamins and cofactors	Reactome	13	pyridoxamine;pyridoxal;riboflavin;nicotinate;phosphate;thiamin;pyruvate;nicotinamide;glycine;glutamate;pantothenate;biotin;1-methylnicotinamide	122 (122)	0.000727	0.0122
MTHFR deficiency	Wikipathways	5	choline;ceramide;choline phosphate;dimethylglycine;betaine	20 (20)	0.000762	0.0127
Alanine and aspartate metabolism	Wikipathways	5	citrate;succinate;pyruvate;asparagine;fumarate	20 (20)	0.000762	0.0127
Citric acid cycle (TCA cycle)	Reactome	6	citrate;malate;phosphate;pyruvate;succinate;fumarate	30 (30)	0.000809	0.0134
Lysine metabolism	EHMN	8	pipecolate;2-aminoadipate;glycine;glutamate;carnitine;saccharopine;succinate;adipate	53 (53)	0.000815	0.0134
Sphingolipid metabolism	Wikipathways	9	sphinganine;phytosphingosine;phosphate;ceramide;choline phosphate;sulfate;palmitate;N-acetylneuraminate;sphingosine	67 (67)	0.000929	0.015
Sulfur amino acid metabolism	Wikipathways	9	malate;taurine;phosphate;pyruvate;adenine;sulfate;dimethylglycine;betaine;adenosine	67 (67)	0.000929	0.015
Homocystinuria-megaloblastic anemia due to defect in cobalamin metabolism_ cblG complementation type	SMPDB	7	choline;phosphate;spermidine;glycine;dimethylglycine;betaine;adenosine	42 (42)	0.000944	0.015
S-Adenosylhomocysteine (SAH) Hydrolase Deficiency	SMPDB	7	choline;phosphate;spermidine;glycine;dimethylglycine;betaine;adenosine	42 (42)	0.000944	0.015
Methionine Metabolism	SMPDB	7	choline;phosphate;spermidine;glycine;dimethylglycine;betaine;adenosine	42 (42)	0.000944	0.015
Methionine Adenosyltransferase Deficiency	SMPDB	7	choline;phosphate;spermidine;glycine;dimethylglycine;betaine;adenosine	42 (42)	0.000944	0.015
Glycine N-methyltransferase Deficiency	SMPDB	7	choline;phosphate;spermidine;glycine;dimethylglycine;betaine;adenosine	42 (42)	0.000944	0.015
Hypermethioninemia	SMPDB	7	choline;phosphate;spermidine;glycine;dimethylglycine;betaine;adenosine	42 (42)	0.000944	0.015
Methylenetetrahydrofolate Reductase Deficiency (MTHFRD)	SMPDB	7	choline;phosphate;spermidine;glycine;dimethylglycine;betaine;adenosine	42 (42)	0.000944	0.015
Cystathionine Beta-Synthase Deficiency	SMPDB	7	choline;phosphate;spermidine;glycine;dimethylglycine;betaine;adenosine	42 (42)	0.000944	0.015
Glycerophospholipid metabolism	EHMN	11	choline;glycerol;1-linoleoyl;threonine;phosphate;cholesterol;glycerol 3-phosphate;glycerate;glycine;choline phosphate;cystine	96 (96)	0.00102	0.016
Amino acid conjugation	Wikipathways	3	glycine;taurine;phosphate	6 (6)	0.00102	0.016
3-Phosphoglycerate dehydrogenase deficiency	SMPDB	8	phosphate;pyruvate;glycerate;glycine;glutamate;dimethylglycine;betaine;creatine	55 (55)	0.00105	0.016
Non Ketotic Hyperglycinemia	SMPDB	8	phosphate;pyruvate;glycerate;glycine;glutamate;dimethylglycine;betaine;creatine	55 (55)	0.00105	0.016
Glycine and Serine Metabolism	SMPDB	8	phosphate;pyruvate;glycerate;glycine;glutamate;dimethylglycine;betaine;creatine	55 (55)	0.00105	0.016
Dimethylglycine Dehydrogenase Deficiency	SMPDB	8	phosphate;pyruvate;glycerate;glycine;glutamate;dimethylglycine;betaine;creatine	55 (55)	0.00105	0.016
Hyperglycinemia_ non-ketotic	SMPDB	8	phosphate;pyruvate;glycerate;glycine;glutamate;dimethylglycine;betaine;creatine	55 (55)	0.00105	0.016
Dimethylglycine Dehydrogenase Deficiency	SMPDB	8	phosphate;pyruvate;glycerate;glycine;glutamate;dimethylglycine;betaine;creatine	55 (55)	0.00105	0.016
Sarcosinemia	SMPDB	8	phosphate;pyruvate;glycerate;glycine;glutamate;dimethylglycine;betaine;creatine	55 (55)	0.00105	0.016
Dihydropyrimidine Dehydrogenase Deficiency (DHPD)	SMPDB	8	phosphate;pyruvate;glycerate;glycine;glutamate;dimethylglycine;betaine;creatine	55 (55)	0.00105	0.016
Bile acid biosynthesis	EHMN	8	deoxycholate;cholate;phosphate;cholesterol;glycine;glycocholate;lithocholate;taurine	55 (55)	0.00105	0.016
Methionine metabolism and related disorders	Wikipathways	4	sulfate;taurine;cysteine;betaine	13 (13)	0.00114	0.0173
Metabolism of ingested SeMet_ Sec_ MeSec into H2Se	Reactome	6	phosphate;pyruvate;nicotinamide;glycine;adenosine;1-methylnicotinamide	32 (32)	0.00116	0.0175
Transfer of Acetyl Groups into Mitochondria	SMPDB	5	citrate;malate;biotin;pyruvate;phosphate	22 (22)	0.00122	0.0182
fatty acid &alpha;-oxidation III	HumanCyc	5	margarate;palmitate;pentadecanoate;stearate;2-hydroxystearate	22 (22)	0.00122	0.0182
Betaine Metabolism	SMPDB	5	choline;adenosine;phosphate;dimethylglycine;betaine	22 (22)	0.00122	0.0182
Incretin synthesis_ secretion_ and inactivation	Wikipathways	5	palmitate;oleoyl ethanolamide;docosahexaenoate;oleate;linolenate	22 (22)	0.00122	0.0182
Glucose metabolism	Reactome	7	citrate;malate;phosphate;pyruvate;glutamate;glycerol;biotin	44 (44)	0.00126	0.0187
The canonical retinoid cycle in rods (twilight vision)	Reactome	6	phosphate;palmitate;1-linoleoyl;stearate;linoleate;oleate	33 (33)	0.00137	0.0203
Trans-sulfuration and one carbon metabolism	Wikipathways	6	choline;taurine;spermidine;glycine;dimethylglycine;betaine	33 (33)	0.00137	0.0203
Methionine Cysteine metabolism	INOH	7	taurine;phosphate;pyruvate;glutamate;cystine;dimethylglycine;betaine	45 (45)	0.00144	0.0211
Nucleotide GPCRs	Wikipathways	2	adenine;adenosine	2 (2)	0.00146	0.0211
Synaptic adhesion-like molecules	Reactome	2	glycine;glutamate	2 (2)	0.00146	0.0211
Protein-protein interactions at synapses	Reactome	2	glycine;glutamate	2 (2)	0.00146	0.0211
Leucine Stimulation on Insulin Signaling	SMPDB	2	leucine;phosphate	2 (2)	0.00146	0.0211
SALM protein interactions at the synapse	Wikipathways	2	glycine;glutamate	2 (2)	0.00146	0.0211
Warburg Effect	SMPDB	8	citrate;malate;phosphate;pyruvate;glutamate;succinate;biotin;fumarate	58 (58)	0.0015	0.0216
Histidine catabolism	Reactome	5	beta-alanine;anserine;histidine;glutamate;phosphate	23 (23)	0.00151	0.0216
Glutathione synthesis and recycling	Reactome	4	cysteinylglycine;glycine;glutamate;phosphate	14 (14)	0.00155	0.0218
Base-Excision Repair_ AP Site Formation	Reactome	4	adenine;uracil;hypoxanthine;thymine	14 (14)	0.00155	0.0218
Trans-sulfuration pathway	Wikipathways	4	pyruvate;taurine;glutamate;phosphate	14 (14)	0.00155	0.0218
Base-Excision Repair_ AP Site Formation	Wikipathways	4	adenine;uracil;hypoxanthine;thymine	14 (14)	0.00155	0.0218
fig-met-1-last-solution	Wikipathways	4	citrate;pyruvate;lactate;fumarate	14 (14)	0.00155	0.0218
Disorders of the Krebs cycle	Wikipathways	4	pyruvate;ethylmalonate#methylmalonate;lactate;fumarate	14 (14)	0.00155	0.0218
Gluconeogenesis	Reactome	6	citrate;malate;phosphate;pyruvate;glutamate;biotin	34 (34)	0.00161	0.0226
adenine and adenosine salvage I	HumanCyc	3	adenine;adenosine;phosphate	7 (7)	0.00173	0.0241
carnosine biosynthesis	HumanCyc	3	beta-alanine;histidine;phosphate	7 (7)	0.00173	0.0241
guanine and guanosine salvage	HumanCyc	3	guanosine;guanine;phosphate	7 (7)	0.00173	0.0241
Selenium Micronutrient Network	Wikipathways	11	cholesterol;hypoxanthine;urate;riboflavin;xanthine;nicotinamide;linolenate;arachidonate;linoleate;alpha-tocopherol;docosahexaenoate	103 (103)	0.00182	0.0252
Cori Cycle	Wikipathways	5	ribulose;pyruvate;sedoheptulose;alanine;lactate	24 (24)	0.00184	0.0255
Histidine metabolism - Homo sapiens (human)	KEGG	7	N-acetylhistamine;4-imidazoleacetate;3-methylhistidine;glutamate;imidazole lactate;anserine;histidine	47 (47)	0.00187	0.0257
Primary bile acid biosynthesis - Homo sapiens (human)	KEGG	7	glycochenodeoxycholate;taurine;cholate;cholesterol;glycine;4-cholesten-3-one;glycocholate	47 (47)	0.00187	0.0257
Choline catabolism	Reactome	4	choline;glycine;dimethylglycine;betaine	15 (15)	0.00205	0.0278
Axon guidance	Reactome	4	palmitate;glycine;glutamate;phosphate	15 (15)	0.00205	0.0278
UTP and CTP dephosphorylation I	HumanCyc	4	cytidine;glutamate;uridine;phosphate	15 (15)	0.00205	0.0278
Creatine metabolism	Reactome	4	creatinine;glycine;creatine;phosphate	15 (15)	0.00205	0.0278
Synthesis of bile acids and bile salts	Reactome	9	glycochenodeoxycholate;deoxycholate;cholate;phosphate;cholesterol;glycine;glycocholate;lithocholate;taurine	75 (75)	0.00209	0.0283
TCA cycle	EHMN	6	citrate;malate;phosphate;aconitate;succinate;fumarate	36 (36)	0.00219	0.0295
One Carbon Metabolism	Wikipathways	5	choline;serine;glycine;riboflavin;betaine	25 (25)	0.00223	0.03
Sphingolipid signaling pathway - Homo sapiens (human)	KEGG	4	ceramide;sphingosine;sphinganine;adenosine	16 (16)	0.00265	0.035
GABA synthesis_ release_ reuptake and degradation	Reactome	4	beta-alanine;succinate;glutamate;betaine	16 (16)	0.00265	0.035
cysteine biosynthesis	HumanCyc	4	adenosine;betaine;dimethylglycine;phosphate	16 (16)	0.00265	0.035
lysine degradation I (saccharopine pathway)	HumanCyc	4	glutamate;adipate;2-aminoadipate;saccharopine	16 (16)	0.00265	0.035
superpathway of choline degradation to L-serine	HumanCyc	4	choline;glycine;dimethylglycine;betaine	16 (16)	0.00265	0.035
Glucagon signaling pathway - Homo sapiens (human)	KEGG	5	citrate;succinate;malate;pyruvate;fumarate	26 (26)	0.00268	0.0352
sarcosine oncometabolite pathway	SMPDB	5	choline;phosphate;glycine;dimethylglycine;betaine	26 (26)	0.00268	0.0352
Tyrosine metabolism - Homo sapiens (human)	KEGG	9	3-(4-hydroxyphenyl)lactate;gentisate;pyruvate;tyramine;4-hydroxyphenylacetate;succinate;tyrosol;maleate;fumarate	78 (78)	0.00275	0.0361
Malonyl-coa decarboxylase deficiency	SMPDB	6	beta-alanine;phosphate;valine;glutamate;ethylmalonate#methylmalonate;biotin	38 (38)	0.00291	0.0377
Malonic Aciduria	SMPDB	6	beta-alanine;phosphate;valine;glutamate;ethylmalonate#methylmalonate;biotin	38 (38)	0.00291	0.0377
Propanoate Metabolism	SMPDB	6	beta-alanine;phosphate;valine;glutamate;ethylmalonate#methylmalonate;biotin	38 (38)	0.00291	0.0377
Methylmalonic Aciduria Due to Cobalamin-Related Disorders	SMPDB	6	beta-alanine;phosphate;valine;glutamate;ethylmalonate#methylmalonate;biotin	38 (38)	0.00291	0.0377
Lysine Degradation	SMPDB	5	pipecolate;adipate;glutamate;2-aminoadipate;saccharopine	27 (27)	0.00319	0.0404
Hyperlysinemia I_ Familial	SMPDB	5	pipecolate;adipate;glutamate;2-aminoadipate;saccharopine	27 (27)	0.00319	0.0404
2-aminoadipic 2-oxoadipic aciduria	SMPDB	5	pipecolate;adipate;glutamate;2-aminoadipate;saccharopine	27 (27)	0.00319	0.0404
Pyridoxine dependency with seizures	SMPDB	5	pipecolate;adipate;glutamate;2-aminoadipate;saccharopine	27 (27)	0.00319	0.0404
Saccharopinuria/Hyperlysinemia II	SMPDB	5	pipecolate;adipate;glutamate;2-aminoadipate;saccharopine	27 (27)	0.00319	0.0404
Glutaric Aciduria Type I	SMPDB	5	pipecolate;adipate;glutamate;2-aminoadipate;saccharopine	27 (27)	0.00319	0.0404
Hyperlysinemia II or Saccharopinuria	SMPDB	5	pipecolate;adipate;glutamate;2-aminoadipate;saccharopine	27 (27)	0.00319	0.0404
Bile acid and bile salt metabolism	Reactome	9	glycochenodeoxycholate;deoxycholate;cholate;phosphate;cholesterol;glycine;glycocholate;lithocholate;taurine	80 (80)	0.00328	0.0414
acyl-CoA hydrolysis	HumanCyc	6	margarate;palmitate;heptanoate;stearate;pentadecanoate;2-hydroxystearate	39 (39)	0.00333	0.042
Biogenic Amine Synthesis	Wikipathways	4	choline;serotonin;glutamate;histidine	17 (17)	0.00336	0.0421
Mitochondrial Electron Transport Chain	SMPDB	4	succinate;glycerol 3-phosphate;fumarate;phosphate	17 (17)	0.00336	0.0421
Cytosolic tRNA aminoacylation	Reactome	8	phosphate;glycine;asparagine;valine;glutamate;isoleucine;leucine;histidine	66 (66)	0.00345	0.0428
Mitochondrial tRNA aminoacylation	Reactome	8	phosphate;glycine;asparagine;valine;glutamate;isoleucine;leucine;histidine	66 (66)	0.00345	0.0428
tRNA Aminoacylation	Reactome	8	phosphate;glycine;asparagine;valine;glutamate;isoleucine;leucine;histidine	66 (66)	0.00345	0.0428
Triglyceride metabolism	Reactome	5	cholesterol;glycerol;1-linoleoyl;glycerol 3-phosphate;phosphate	28 (28)	0.00376	0.0458
Drug Induction of Bile Acid Pathway	Wikipathways	5	cholesterol;ursodeoxycholate#isoursodeoxycholate;bilirubin;deoxycholate;glycocholate	28 (28)	0.00376	0.0458
Sphingolipid Metabolism	SMPDB	6	sphinganine;phosphate;ceramide;choline phosphate;sulfate;sphingosine	40 (40)	0.0038	0.0458
Histidine Metabolism	SMPDB	6	beta-alanine;phosphate;4-imidazoleacetate;3-methylhistidine;glutamate;histidine	40 (40)	0.0038	0.0458
Gaucher Disease	SMPDB	6	sphinganine;phosphate;ceramide;choline phosphate;sulfate;sphingosine	40 (40)	0.0038	0.0458
Globoid Cell Leukodystrophy	SMPDB	6	sphinganine;phosphate;ceramide;choline phosphate;sulfate;sphingosine	40 (40)	0.0038	0.0458
Metachromatic Leukodystrophy (MLD)	SMPDB	6	sphinganine;phosphate;ceramide;choline phosphate;sulfate;sphingosine	40 (40)	0.0038	0.0458
Histidinemia	SMPDB	6	beta-alanine;phosphate;4-imidazoleacetate;3-methylhistidine;glutamate;histidine	40 (40)	0.0038	0.0458
Fabry disease	SMPDB	6	sphinganine;phosphate;ceramide;choline phosphate;sulfate;sphingosine	40 (40)	0.0038	0.0458
Krabbe disease	SMPDB	6	sphinganine;phosphate;ceramide;choline phosphate;sulfate;sphingosine	40 (40)	0.0038	0.0458
Amino acid conjugation of benzoic acid	Wikipathways	3	benzoate;glycine;phosphate	9 (9)	0.00392	0.0465
Acetylcholine Synthesis	Wikipathways	3	choline;pyruvate;choline phosphate	9 (9)	0.00392	0.0465
EPH-Ephrin signaling	Reactome	3	glycine;glutamate;phosphate	9 (9)	0.00392	0.0465
EPHB-mediated forward signaling	Reactome	3	glycine;glutamate;phosphate	9 (9)	0.00392	0.0465
Carboxyterminal post-translational modifications of tubulin	Reactome	3	glycine;glutamate;phosphate	9 (9)	0.00392	0.0465
glutathione biosynthesis	HumanCyc	3	glycine;glutamate;phosphate	9 (9)	0.00392	0.0465
Glycine Serine metabolism	INOH	8	phosphate;pyruvate;threonine;glycine;glutamate;creatine;betaine;dimethylglycine	68 (68)	0.00416	0.0491
Phase II - Conjugation of compounds	Reactome	13	cysteinylglycine;phosphate;cholesterol;adenosine;glycine;glutamate;benzoate;bilirubin;sulfate;5-acetylamino-6-formylamino-3-methyluracil;glucuronate;N-acetylglucosamine;lithocholate	148 (148)	0.00419	0.0491
Triglyceride biosynthesis	Reactome	4	glycerol;1-linoleoyl;glycerol 3-phosphate;phosphate	18 (18)	0.00419	0.0491
Alpha Linolenic Acid and Linoleic Acid Metabolism	SMPDB	4	linolenate;linoleate;arachidonate;docosahexaenoate	18 (18)	0.00419	0.0491
Fcgamma receptor (FCGR) dependent phagocytosis	Wikipathways	4	choline;1-linoleoyl;arachidonate;phosphate	18 (18)	0.00419	0.0491
Type 2 papillary renal cell carcinoma	Wikipathways	2	malate;fumarate	3 (3)	0.00427	0.0494
Renal cell carcinoma - Homo sapiens (human)	KEGG	2	malate;fumarate	3 (3)	0.00427	0.0494
TNF alpha Signaling Pathway	Wikipathways	2	ceramide;arachidonate	3 (3)	0.00427	0.0494
Fas Ligand (FasL) pathway and Stress induction of Heat Shock Proteins (HSP) regulation	Wikipathways	2	ceramide;phosphate	3 (3)	0.00427	0.0494
Metabolism of fat-soluble vitamins	Reactome	6	cholesterol;palmitate;stearate;linoleate;oleate;alpha-tocopherol	41 (41)	0.00431	0.0498
PI Metabolism	Reactome	5	choline;glycerol 3-phosphate;choline phosphate;myo-inositol;phosphate	29 (29)	0.00441	0.0506
PI Metabolism	Wikipathways	5	choline;glycerol 3-phosphate;choline phosphate;myo-inositol;phosphate	29 (29)	0.00441	0.0506
Biosynthesis of unsaturated fatty acids - Homo sapiens (human)	KEGG	7	palmitate;stearate;linolenate;arachidonate;linoleate;oleate;docosahexaenoate	55 (55)	0.00466	0.0532
Glycosphingolipid metabolism	EHMN	7	sphinganine;phosphate;ceramide;choline phosphate;phytosphingosine;N-acetylneuraminate;sphingosine	55 (55)	0.00466	0.0532
Valine_ leucine and isoleucine degradation - Homo sapiens (human)	KEGG	6	valine;isoleucine;ethylmalonate#methylmalonate;4-methyl-2-oxopentanoate#isocaproate#caproate;3-aminoisobutyrate;leucine	42 (42)	0.00487	0.0552
Butanoate metabolism - Homo sapiens (human)	KEGG	6	pyruvate;2-hydroxyglutarate;glutamate;succinate;maleate;fumarate	42 (42)	0.00487	0.0552
One carbon metabolism and related pathways	Wikipathways	6	choline;taurine;glycine;choline phosphate;dimethylglycine;betaine	42 (42)	0.00487	0.0552
Triglyceride catabolism	Reactome	4	cholesterol;glycerol;glycerol 3-phosphate;phosphate	19 (19)	0.00516	0.0581
Neurotransmitter receptors and postsynaptic signal transmission	Reactome	4	serotonin;glycine;glutamate;phosphate	19 (19)	0.00516	0.0581
D-Arginine and D-ornithine metabolism - Homo sapiens (human)	KEGG	3	2-oxoarginine;5-aminovalerate;arginine	10 (10)	0.00545	0.0604
Cholesterol metabolism - Homo sapiens (human)	KEGG	3	cholesterol;glycochenodeoxycholate;glycocholate	10 (10)	0.00545	0.0604
Necroptosis - Homo sapiens (human)	KEGG	3	ceramide;sphingosine;arachidonate	10 (10)	0.00545	0.0604
Multifunctional anion exchangers	Reactome	3	pyruvate;sulfate;nicotinate	10 (10)	0.00545	0.0604
uracil degradation	HumanCyc	3	3-ureidopropionate;uracil;beta-alanine	10 (10)	0.00545	0.0604
Glycine Metabolism	Wikipathways	3	glycine;oxalate;creatine	10 (10)	0.00545	0.0604
Aminosugars metabolism	EHMN	6	phosphate;asparagine;glutamate;N-acetylneuraminate;N-acetylglucosamine;pyruvate	43 (43)	0.00549	0.0605
Glucose metabolism	Wikipathways	6	citrate;glycerol;phosphate;pyruvate;malate;biotin	43 (43)	0.00549	0.0605
Phenylalanine metabolism - Homo sapiens (human)	KEGG	8	pyruvate;benzoate;phenylacetate;phenyllactate;4-hydroxyphenylacetate;succinate;phenethylamine;fumarate	72 (72)	0.00591	0.065
Pyruvate metabolism - Homo sapiens (human)	KEGG	5	succinate;2-isopropylmalate;malate;pyruvate;fumarate	31 (31)	0.00593	0.0651
Tyrosine metabolism	INOH	6	malate;glutamate;tyramine;4-hydroxyphenylacetate;succinate;fumarate	44 (44)	0.00615	0.067
Pyruvate metabolism and Citric Acid (TCA) cycle	Reactome	6	citrate;malate;phosphate;pyruvate;succinate;fumarate	44 (44)	0.00615	0.067
The citric acid (TCA) cycle and respiratory electron transport	Wikipathways	6	citrate;malate;phosphate;pyruvate;succinate;fumarate	44 (44)	0.00615	0.067
leucine degradation	HumanCyc	4	4-methyl-2-oxopentanoate#isocaproate#caproate;glutamate;leucine;phosphate	20 (20)	0.00625	0.0678
Iron uptake and transport	Wikipathways	4	citrate;biliverdin;gentisate;phosphate	20 (20)	0.00625	0.0678
Metabolism of lipids	Reactome	36	choline;citrate;glycerol;glycerophosphoethanolamine;taurine;palmitate;glycine;choline phosphate;lanosterol;sphinganine;cholesterol;linolenate;arachidonate;succinate;N-acetylneuraminate;sphingosine;lithocholate;deoxycholate;docosahexaenoate;glycochenodeoxycholate;malate;cholate;phosphate;1-linoleoyl;glutamate;phytosphingosine;linoleate;glycocholate;ceramide;glycerol 3-phosphate;stearate;glyceropho…	620 (620)	0.00663	0.0717
Phase I - Functionalization of compounds	Reactome	15	caffeine;lanosterol;deoxycholate;cholesterol;spermidine;valine;N(1)-acetylspermidine;nicotinamide riboside;tyramine;indolin-2-one;trimethylamine N-oxide;arachidonate;phenethylamine;serotonin;lithocholate	193 (193)	0.00684	0.0737
Histidine metabolism	EHMN	6	beta-alanine;phosphate;glycine;4-imidazoleacetate;glutamate;histidine	45 (45)	0.00688	0.074
Biogenic amines are oxidatively deaminated to aldehydes by MAOA and MAOB	Reactome	3	tyramine;serotonin;phenethylamine	11 (11)	0.00728	0.0769
purine deoxyribonucleosides salvage	HumanCyc	3	2-deoxyadenosine 5-monophosphate;2-deoxyguanosine;2-deoxyadenosine	11 (11)	0.00728	0.0769
glycine betaine degradation	HumanCyc	3	glycine;dimethylglycine;betaine	11 (11)	0.00728	0.0769
D-Arginine and D-Ornithine Metabolism	SMPDB	3	2-oxoarginine;5-aminovalerate;arginine	11 (11)	0.00728	0.0769
Phosphatidylinositol Phosphate Metabolism	SMPDB	3	1-palmitoyl-2-oleoyl;myo-inositol;phosphate	11 (11)	0.00728	0.0769
Joubert syndrome	SMPDB	3	1-palmitoyl-2-oleoyl;myo-inositol;phosphate	11 (11)	0.00728	0.0769
Caffeine and Theobromine metabolism	Wikipathways	3	xanthine;caffeine;5-acetylamino-6-formylamino-3-methyluracil	11 (11)	0.00728	0.0769
Iron uptake and transport	Reactome	4	citrate;biliverdin;gentisate;phosphate	21 (21)	0.0075	0.0789
lysine degradation II (pipecolate pathway)	HumanCyc	4	pipecolate;adipate;2-aminoadipate;glutamate	21 (21)	0.0075	0.0789
G alpha (i) signalling events	Reactome	13	caffeine;phosphate;cholesterol;palmitate;1-linoleoyl;stearate;glutamate;arachidonate;succinate;serotonin;linoleate;oleate;adenosine	159 (159)	0.00764	0.0802
Amino acid synthesis and interconversion (transamination)	Reactome	6	beta-alanine;taurine;phosphate;asparagine;glutamate;pyruvate	46 (46)	0.00766	0.0802
Histidine_ lysine_ phenylalanine_ tyrosine_ proline and tryptophan catabolism	Wikipathways	9	beta-alanine;pipecolate;phosphate;pyruvate;5-hydroxylysine;anserine;saccharopine;adipate;kynurenate	91 (91)	0.00771	0.0805
Taste transduction - Homo sapiens (human)	KEGG	5	citrate;serotonin;malate;maltose;glutamate	33 (33)	0.00778	0.0808
Platelet activation_ signaling and aggregation	Reactome	5	serotonin;glycerol;1-linoleoyl;arachidonate;phosphate	33 (33)	0.00778	0.0808
Bile acid and bile salt metabolism	Wikipathways	8	glycochenodeoxycholate;taurine;cholate;phosphate;cholesterol;glycocholate;lithocholate;deoxycholate	76 (76)	0.00817	0.0847
Arf6 signaling events	PID	2	1-linoleoyl;phosphate	4 (4)	0.00832	0.0849
il-10 anti-inflammatory signaling pathway	BioCarta	2	biliverdin;bilirubin	4 (4)	0.00832	0.0849
<i>S</i>-methyl-5_-thioadenosine degradation	HumanCyc	2	adenine;phosphate	4 (4)	0.00832	0.0849
alanine biosynthesis/degradation	HumanCyc	2	pyruvate;glutamate	4 (4)	0.00832	0.0849
glycine biosynthesis	HumanCyc	2	pyruvate;glycine	4 (4)	0.00832	0.0849
Downregulation of SMAD2/3:SMAD4 transcriptional activity	Reactome	2	nicotinamide;phosphate	4 (4)	0.00832	0.0849
Methylhistidine Metabolism	SMPDB	2	3-methylhistidine;histidine	4 (4)	0.00832	0.0849
Glutamate Glutamine metabolism	INOH	5	succinate;pyruvate;glycine;glutamate;phosphate	34 (34)	0.00884	0.0883
Glycolysis Gluconeogenesis	INOH	5	malate;pyruvate;glycine;glutamate;phosphate	34 (34)	0.00884	0.0883
Hypoacetylaspartia	SMPDB	5	beta-alanine;asparagine;phosphate;glutamate;fumarate	34 (34)	0.00884	0.0883
Aspartate Metabolism	SMPDB	5	beta-alanine;asparagine;phosphate;glutamate;fumarate	34 (34)	0.00884	0.0883
Canavan Disease	SMPDB	5	beta-alanine;asparagine;phosphate;glutamate;fumarate	34 (34)	0.00884	0.0883
Gamma-glutamyl-transpeptidase deficiency	SMPDB	4	cysteinylglycine;glycine;glutamate;phosphate	22 (22)	0.00889	0.0883
5-oxoprolinase deficiency	SMPDB	4	cysteinylglycine;glycine;glutamate;phosphate	22 (22)	0.00889	0.0883
Gamma-Glutamyltransferase Deficiency	SMPDB	4	cysteinylglycine;glycine;glutamate;phosphate	22 (22)	0.00889	0.0883
Glutathione Metabolism	SMPDB	4	cysteinylglycine;glycine;glutamate;phosphate	22 (22)	0.00889	0.0883
Glutathione Synthetase Deficiency	SMPDB	4	cysteinylglycine;glycine;glutamate;phosphate	22 (22)	0.00889	0.0883
5-Oxoprolinuria	SMPDB	4	cysteinylglycine;glycine;glutamate;phosphate	22 (22)	0.00889	0.0883
Synaptic vesicle cycle - Homo sapiens (human)	KEGG	3	serotonin;glycine;glutamate	12 (12)	0.00943	0.0933
Translation	Reactome	8	phosphate;valine;asparagine;glycine;isoleucine;glutamate;leucine;histidine	78 (78)	0.00951	0.0938
Retinoid metabolism and transport	Reactome	5	cholesterol;palmitate;linoleate;oleate;stearate	35 (35)	0.01	0.0984
2-Hydroxyglutric Aciduria (D And L Form)	SMPDB	6	phosphate;pyruvate;glycine;glutamate;succinate;biotin	49 (49)	0.0104	0.101
Homocarnosinosis	SMPDB	6	phosphate;pyruvate;glycine;glutamate;succinate;biotin	49 (49)	0.0104	0.101
Hyperinsulinism-Hyperammonemia Syndrome	SMPDB	6	phosphate;pyruvate;glycine;glutamate;succinate;biotin	49 (49)	0.0104	0.101
Succinic semialdehyde dehydrogenase deficiency	SMPDB	6	phosphate;pyruvate;glycine;glutamate;succinate;biotin	49 (49)	0.0104	0.101
4-Hydroxybutyric Aciduria/Succinic Semialdehyde Dehydrogenase Deficiency	SMPDB	6	phosphate;pyruvate;glycine;glutamate;succinate;biotin	49 (49)	0.0104	0.101
Glutamate Metabolism	SMPDB	6	phosphate;pyruvate;glycine;glutamate;succinate;biotin	49 (49)	0.0104	0.101
Phosphatidylinositol phosphate metabolism	EHMN	6	glycerol;phosphate;1-linoleoyl;glucuronate;N-acetylglucosamine;myo-inositol	49 (49)	0.0104	0.101
Butanoate metabolism	EHMN	5	2-hydroxybutyrate;succinate;pyruvate;glutamate;phosphate	36 (36)	0.0113	0.109
Visual phototransduction	Reactome	7	phosphate;cholesterol;palmitate;1-linoleoyl;stearate;linoleate;oleate	65 (65)	0.0116	0.111
folate polyglutamylation	HumanCyc	3	glycine;glutamate;phosphate	13 (13)	0.0119	0.114
Effects of PIP2 hydrolysis	Reactome	3	glycerol;1-linoleoyl;arachidonate	13 (13)	0.0119	0.114
Vitamin C metabolism	EHMN	3	oxalate;alpha-tocopherol;threonate	13 (13)	0.0119	0.114
Import of palmitoyl-CoA into the mitochondrial matrix	Wikipathways	3	citrate;carnitine;phosphate	13 (13)	0.0119	0.114
Phospholipid Biosynthesis	SMPDB	4	choline;glycerol 3-phosphate;1-linoleoyl;choline phosphate	24 (24)	0.0122	0.115
Caffeine Metabolism	SMPDB	4	1	3	7-trimethylurate;caffeine;5-acetylamino-6-formylamino-3-methyluracil;5-acetylamino-6-amino-3-methyluracil	24 (24)
N-Glycan antennae elongation	Reactome	2	N-acetylglucosamine;N-acetylneuraminate	5 (5)	0.0135	0.124
CDC42 signaling events	PID	2	choline;1-linoleoyl	5 (5)	0.0135	0.124
Arf6 downstream pathway	PID	2	choline;1-linoleoyl	5 (5)	0.0135	0.124
Arf6 trafficking events	PID	2	choline;1-linoleoyl	5 (5)	0.0135	0.124
Cleavage of the damaged purine	Reactome	2	hypoxanthine;adenine	5 (5)	0.0135	0.124
Depurination	Reactome	2	hypoxanthine;adenine	5 (5)	0.0135	0.124
Ceramide signalling	Reactome	2	ceramide;choline phosphate	5 (5)	0.0135	0.124
Ras activation upon Ca2+ influx through NMDA receptor	Reactome	2	glycine;glutamate	5 (5)	0.0135	0.124
CREB phosphorylation through the activation of CaMKII	Reactome	2	glycine;glutamate	5 (5)	0.0135	0.124
Unblocking of NMDA receptor_ glutamate binding and activation	Reactome	2	glycine;glutamate	5 (5)	0.0135	0.124
G alpha (q) signalling events	Wikipathways	6	valerate;palmitate;linolenate;serotonin;oleate;docosahexaenoate	52 (52)	0.0138	0.124
Nicotinate metabolism	Reactome	6	nicotinate;phosphate;pyruvate;nicotinamide;glutamate;1-methylnicotinamide	52 (52)	0.0138	0.124
Hyperornithinemia with gyrate atrophy (HOGA)	SMPDB	6	phosphate;glycine;glutamate;creatine;succinate;fumarate	52 (52)	0.0138	0.124
Creatine deficiency_ guanidinoacetate methyltransferase deficiency	SMPDB	6	phosphate;glycine;glutamate;creatine;succinate;fumarate	52 (52)	0.0138	0.124
L-arginine:glycine amidinotransferase deficiency	SMPDB	6	phosphate;glycine;glutamate;creatine;succinate;fumarate	52 (52)	0.0138	0.124
Hyperornithinemia-hyperammonemia-homocitrullinuria [HHH-syndrome]	SMPDB	6	phosphate;glycine;glutamate;creatine;succinate;fumarate	52 (52)	0.0138	0.124
Guanidinoacetate Methyltransferase Deficiency (GAMT Deficiency)	SMPDB	6	phosphate;glycine;glutamate;creatine;succinate;fumarate	52 (52)	0.0138	0.124
Prolinemia Type II	SMPDB	6	phosphate;glycine;glutamate;creatine;succinate;fumarate	52 (52)	0.0138	0.124
Prolidase Deficiency (PD)	SMPDB	6	phosphate;glycine;glutamate;creatine;succinate;fumarate	52 (52)	0.0138	0.124
Arginine and Proline Metabolism	SMPDB	6	phosphate;glycine;glutamate;creatine;succinate;fumarate	52 (52)	0.0138	0.124
Hyperprolinemia Type I	SMPDB	6	phosphate;glycine;glutamate;creatine;succinate;fumarate	52 (52)	0.0138	0.124
Hyperprolinemia Type II	SMPDB	6	phosphate;glycine;glutamate;creatine;succinate;fumarate	52 (52)	0.0138	0.124
Ornithine Aminotransferase Deficiency (OAT Deficiency)	SMPDB	6	phosphate;glycine;glutamate;creatine;succinate;fumarate	52 (52)	0.0138	0.124
Arginine: Glycine Amidinotransferase Deficiency (AGAT Deficiency)	SMPDB	6	phosphate;glycine;glutamate;creatine;succinate;fumarate	52 (52)	0.0138	0.124
Sphingolipid metabolism - Homo sapiens (human)	KEGG	4	ceramide;sphingosine;phytosphingosine;sphinganine	25 (25)	0.0141	0.126
Nicotinamide salvaging	Reactome	5	pyruvate;nicotinamide;1-methylnicotinamide;nicotinate;phosphate	38 (38)	0.0141	0.127
glutathione-mediated detoxification	HumanCyc	3	pyruvate;glycine;glutamate	14 (14)	0.0148	0.131
Surfactant metabolism	Reactome	3	inosine;adenosine;phosphate	14 (14)	0.0148	0.131
Import of palmitoyl-CoA into the mitochondrial matrix	Reactome	3	citrate;carnitine;phosphate	14 (14)	0.0148	0.131
Phenylalanine degradation	INOH	3	phenethylamine;glutamate;phenylacetate	14 (14)	0.0148	0.131
Plasmalogen Synthesis	SMPDB	3	stearate;1-stearoyl;phosphate	14 (14)	0.0148	0.131
pyridoxal 5_-phosphate salvage	HumanCyc	3	pyridoxamine;pyridoxal;phosphate	14 (14)	0.0148	0.131
Degradation of cysteine and homocysteine	Reactome	5	malate;pyruvate;sulfate;glutamate;taurine	39 (39)	0.0157	0.139
Disorders of Folate Metabolism and Transport	Wikipathways	4	serine;glycine;glutamate;histidine	26 (26)	0.0161	0.142
Nicotinate Nicotinamide metabolism	INOH	4	nicotinamide;glutamate;1-methylnicotinamide;phosphate	26 (26)	0.0161	0.142
Synthesis of PA	Reactome	4	choline;glycerol 3-phosphate;1-linoleoyl;phosphate	26 (26)	0.0161	0.142
Phospholipid metabolism	Reactome	9	choline;glycerol;glycerophosphoethanolamine;phosphate;glycerol 3-phosphate;1-linoleoyl;glycerophosphoinositol;choline phosphate;myo-inositol	103 (103)	0.0167	0.146
Phase I - Functionalization of compounds	Wikipathways	14	caffeine;lanosterol;deoxycholate;cholesterol;N(1)-acetylspermidine;nicotinamide riboside;tyramine;indolin-2-one;trimethylamine N-oxide;arachidonate;spermidine;phenethylamine;serotonin;lithocholate	195 (195)	0.017	0.148
serine and glycine biosynthesis	HumanCyc	3	glycine;glutamate;phosphate	15 (15)	0.0179	0.156
Regulation of lipolysis in adipocytes - Homo sapiens (human)	KEGG	3	glycerol;adenosine;arachidonate	15 (15)	0.0179	0.156
Carnitine synthesis	Reactome	3	succinate;glycine;carnitine	15 (15)	0.0179	0.156
Choline catabolism	Wikipathways	3	choline;dimethylglycine;betaine	15 (15)	0.0179	0.156
Sialic acid metabolism	Reactome	4	N-acetylglucosamine;pyruvate;N-acetylneuraminate;phosphate	27 (27)	0.0184	0.157
Argininemia	SMPDB	4	pyruvate;fumarate;glutamate;phosphate	27 (27)	0.0184	0.157
Citrullinemia Type I	SMPDB	4	pyruvate;fumarate;glutamate;phosphate	27 (27)	0.0184	0.157
Carbamoyl Phosphate Synthetase Deficiency	SMPDB	4	pyruvate;fumarate;glutamate;phosphate	27 (27)	0.0184	0.157
Argininosuccinic Aciduria	SMPDB	4	pyruvate;fumarate;glutamate;phosphate	27 (27)	0.0184	0.157
Urea Cycle	SMPDB	4	pyruvate;fumarate;glutamate;phosphate	27 (27)	0.0184	0.157
Ornithine Transcarbamylase Deficiency (OTC Deficiency)	SMPDB	4	pyruvate;fumarate;glutamate;phosphate	27 (27)	0.0184	0.157
Sialic acid metabolism	Wikipathways	4	N-acetylglucosamine;pyruvate;N-acetylneuraminate;phosphate	27 (27)	0.0184	0.157
Tyrosine metabolism	EHMN	9	phosphate;pyruvate;glutamate;phenylacetate;sulfate;4-hydroxyphenylacetate;tyramine;phenethylamine;fumarate	105 (105)	0.0187	0.159
Glycosphingolipid metabolism	Reactome	5	N-acetylneuraminate;choline phosphate;sulfate;sphingosine;ceramide	41 (41)	0.0192	0.163
The citric acid (TCA) cycle and respiratory electron transport	Reactome	6	citrate;malate;phosphate;pyruvate;succinate;fumarate	56 (56)	0.0194	0.163
Neurotransmitter uptake and metabolism In glial cells	Reactome	2	glutamate;phosphate	6 (6)	0.0198	0.163
ErbB1 downstream signaling	PID	2	choline;1-linoleoyl	6 (6)	0.0198	0.163
Arf1 pathway	PID	2	choline;1-linoleoyl	6 (6)	0.0198	0.163
<i>myo</i>-inositol <i>de novo</i> biosynthesis	HumanCyc	2	myo-inositol;phosphate	6 (6)	0.0198	0.163
D-<i>myo</i>-inositol (1_4_5)-trisphosphate degradation	HumanCyc	2	myo-inositol;phosphate	6 (6)	0.0198	0.163
Leishmaniasis - Homo sapiens (human)	KEGG	2	ceramide;arachidonate	6 (6)	0.0198	0.163
metabolism of anandamide an endogenous cannabinoid	BioCarta	2	1-linoleoyl;arachidonate	6 (6)	0.0198	0.163
GnRH signaling pathway - Homo sapiens (human)	KEGG	2	1-linoleoyl;arachidonate	6 (6)	0.0198	0.163
Transcriptional activity of SMAD2/SMAD3:SMAD4 heterotrimer	Reactome	2	nicotinamide;phosphate	6 (6)	0.0198	0.163
Reuptake of GABA	Reactome	2	beta-alanine;betaine	6 (6)	0.0198	0.163
Astrocytic Glutamate-Glutamine Uptake And Metabolism	Reactome	2	glutamate;phosphate	6 (6)	0.0198	0.163
Transcriptional activity of SMAD2-SMAD3-SMAD4 heterotrimer	Wikipathways	2	nicotinamide;phosphate	6 (6)	0.0198	0.163
Digestion resistant carbohydrate metabolism	Wikipathways	2	sulfate;lactate	6 (6)	0.0198	0.163
Cellular hexose transport	Wikipathways	2	mannose;urate	6 (6)	0.0198	0.163
Histidine degradation	INOH	4	beta-alanine;4-imidazoleacetate;glutamate;histidine	28 (28)	0.0208	0.171
Bile secretion - Homo sapiens (human)	KEGG	12	choline;glycochenodeoxycholate;urate;cholate;cholesterol;bilirubin;spermidine;serotonin;glycocholate;lithocholate;1-methylnicotinamide;deoxycholate	162 (162)	0.021	0.173
Fatty acyl-CoA biosynthesis	Reactome	5	citrate;palmitate;malate;arachidonate;phosphate	42 (42)	0.0211	0.173
Fatty acyl-CoA biosynthesis	Wikipathways	5	citrate;palmitate;malate;arachidonate;phosphate	42 (42)	0.0211	0.173
Oxidative phosphorylation - Homo sapiens (human)	KEGG	3	succinate;fumarate;phosphate	16 (16)	0.0215	0.174
Mitotic Prophase	Reactome	3	succinate;1-linoleoyl;phosphate	16 (16)	0.0215	0.174
Vitamin B6 (pyridoxine) metabolism	EHMN	3	pyridoxamine;pyridoxal;phosphate	16 (16)	0.0215	0.174
Sphingolipid pathway	Wikipathways	3	ceramide;sphingosine;sphinganine	16 (16)	0.0215	0.174
GABA synthesis_ release_ reuptake and degradation	Wikipathways	3	beta-alanine;succinate;betaine	16 (16)	0.0215	0.174
Metabolism of polyamines	Wikipathways	6	creatinine;phosphate;adenine;creatine;spermidine;N(1)-acetylspermidine	59 (59)	0.0245	0.198
Statin Pathway	Wikipathways	3	cholesterol;cholate;mevalonate	17 (17)	0.0253	0.203
Vitamin B6 metabolism	INOH	3	pyridoxamine;pyridoxal;glutamate	17 (17)	0.0253	0.203
5-aminoimidazole ribonucleotide biosynthesis	HumanCyc	3	glycine;glutamate;phosphate	17 (17)	0.0253	0.203
Role of phospholipids in phagocytosis	Reactome	3	choline;1-linoleoyl;phosphate	17 (17)	0.0253	0.203
Serine biosynthesis	Reactome	3	pyruvate;glutamate;phosphate	17 (17)	0.0253	0.203
Surfactant metabolism	Wikipathways	3	inosine;adenosine;phosphate	17 (17)	0.0253	0.203
bile acid biosynthesis_ neutral pathway	HumanCyc	5	cholesterol;glycochenodeoxycholate;glycine;taurine;glycocholate	44 (44)	0.0254	0.203
Glycerophospholipid biosynthesis	Reactome	8	choline;glycerol;glycerophosphoethanolamine;phosphate;glycerol 3-phosphate;1-linoleoyl;glycerophosphoinositol;myo-inositol	93 (93)	0.0254	0.203
Triglyceride metabolism	Wikipathways	4	cholesterol;glycerol;glycerol 3-phosphate;phosphate	30 (30)	0.0263	0.208
Glycerophospholipid biosynthesis	Wikipathways	8	choline;glycerol;glycerophosphoethanolamine;phosphate;glycerol 3-phosphate;1-linoleoyl;glycerophosphoinositol;myo-inositol	94 (94)	0.0269	0.208
acetyl-CoA biosynthesis from citrate	HumanCyc	2	citrate;phosphate	7 (7)	0.027	0.208
Regulation of HSF1-mediated heat shock response	Reactome	2	nicotinamide;phosphate	7 (7)	0.027	0.208
choline degradation	HumanCyc	2	choline;betaine	7 (7)	0.027	0.208
phospholipids as signalling intermediaries	BioCarta	2	myristate;sphingosine	7 (7)	0.027	0.208
Hedgehog ligand biogenesis	Reactome	2	cholesterol;phosphate	7 (7)	0.027	0.208
Cellular hexose transport	Reactome	2	mannose;urate	7 (7)	0.027	0.208
Depolymerisation of the Nuclear Lamina	Reactome	2	1-linoleoyl;phosphate	7 (7)	0.027	0.208
Nuclear Envelope Breakdown	Reactome	2	1-linoleoyl;phosphate	7 (7)	0.027	0.208
homocarnosine biosynthesis	HumanCyc	2	histidine;phosphate	7 (7)	0.027	0.208
PDGFR-beta signaling pathway	PID	2	sphingosine;phosphate	7 (7)	0.027	0.208
CREB phosphorylation through the activation of Ras	Reactome	2	glycine;glutamate	7 (7)	0.027	0.208
Signaling by TGF-beta Receptor Complex	Reactome	2	nicotinamide;phosphate	7 (7)	0.027	0.208
Signaling by TGF-beta family members	Reactome	2	nicotinamide;phosphate	7 (7)	0.027	0.208
glutamine biosynthesis	HumanCyc	2	glutamate;phosphate	7 (7)	0.027	0.208
Nanoparticle triggered regulated necrosis	Wikipathways	2	ceramide;arachidonate	7 (7)	0.027	0.208
Hedgehog ligand biogenesis	Wikipathways	2	cholesterol;phosphate	7 (7)	0.027	0.208
Biosynthesis and regeneration of tetrahydrobiopterin (BH4) and catabolism of phenylalanine_ including diseases	Wikipathways	2	phenylalanine;serotonin	7 (7)	0.027	0.208
Selenoamino acid metabolism	Reactome	6	phosphate;pyruvate;nicotinamide;glycine;adenosine;1-methylnicotinamide	61 (61)	0.0283	0.218
Human metabolism overview	Wikipathways	9	citrate;malate;glycerol 3-phosphate;1-linoleoyl;glycerol;glutamate;succinate;pyruvate;fumarate	113 (113)	0.0286	0.219
pyrimidine deoxyribonucleosides salvage	HumanCyc	4	2-deoxycytidine;2-deoxycytidine 5-monophosphate;thymidine;2-deoxyuridine	31 (31)	0.0293	0.222
Thiamine metabolism - Homo sapiens (human)	KEGG	4	thiamin;pyruvate;glycine;5-(2-Hydroxyethyl)-4-methylthiazole	31 (31)	0.0293	0.222
Ferroptosis - Homo sapiens (human)	KEGG	4	cystine;alpha-tocopherol;arachidonate;glutamate	31 (31)	0.0293	0.222
Glutathione conjugation	Reactome	4	cysteinylglycine;glycine;glutamate;phosphate	31 (31)	0.0293	0.222
superpathway of pyrimidine deoxyribonucleoside salvage	HumanCyc	4	2-deoxycytidine;2-deoxycytidine 5-monophosphate;thymidine;2-deoxyuridine	31 (31)	0.0293	0.222
Synthesis of bile acids and bile salts via 27-hydroxycholesterol	Reactome	3	cholesterol;deoxycholate;lithocholate	18 (18)	0.0296	0.222
RAF/MAP kinase cascade	Reactome	3	glycine;glutamate;phosphate	18 (18)	0.0296	0.222
MAPK1/MAPK3 signaling	Reactome	3	glycine;glutamate;phosphate	18 (18)	0.0296	0.222
MAPK family signaling cascades	Reactome	3	glycine;glutamate;phosphate	18 (18)	0.0296	0.222
Synthesis of IP2_ IP_ and Ins in the cytosol	Reactome	3	phosphate;glucuronate;myo-inositol	18 (18)	0.0296	0.222
M Phase	Reactome	3	succinate;1-linoleoyl;phosphate	18 (18)	0.0296	0.222
Phase II - Conjugation of compounds	Wikipathways	11	cysteinylglycine;phosphate;cholesterol;sulfate;adenosine;glucuronate;benzoate;bilirubin;5-acetylamino-6-formylamino-3-methyluracil;N-acetylglucosamine;lithocholate	151 (151)	0.0296	0.222
Branched-chain amino acid catabolism	Wikipathways	5	succinate;3-methyl-2-oxovalerate;carnitine;4-methyl-2-oxopentanoate#isocaproate#caproate;phosphate	46 (46)	0.0301	0.226
Metabolism of water-soluble vitamins and cofactors	Wikipathways	7	pyridoxamine;pyridoxal;riboflavin;phosphate;thiamin;pantothenate;biotin	79 (79)	0.0308	0.231
Aminosugars metabolism	INOH	4	N-acetylglucosamine;N-acetylneuraminate;glutamate;phosphate	32 (32)	0.0325	0.24
Glycolysis	Reactome	4	citrate;pyruvate;glycerol;phosphate	32 (32)	0.0325	0.24
Sialuria or French Type Sialuria	SMPDB	4	N-acetylglucosamine;pyruvate;glutamate;phosphate	32 (32)	0.0325	0.24
Sialuria or French Type Sialuria	SMPDB	4	N-acetylglucosamine;pyruvate;glutamate;phosphate	32 (32)	0.0325	0.24
G(M2)-Gangliosidosis: Variant B_ Tay-sachs disease	SMPDB	4	N-acetylglucosamine;pyruvate;glutamate;phosphate	32 (32)	0.0325	0.24
Tay-Sachs Disease	SMPDB	4	N-acetylglucosamine;pyruvate;glutamate;phosphate	32 (32)	0.0325	0.24
Amino Sugar Metabolism	SMPDB	4	N-acetylglucosamine;pyruvate;glutamate;phosphate	32 (32)	0.0325	0.24
Salla Disease/Infantile Sialic Acid Storage Disease	SMPDB	4	N-acetylglucosamine;pyruvate;glutamate;phosphate	32 (32)	0.0325	0.24
Retrograde endocannabinoid signaling - Homo sapiens (human)	KEGG	3	glycerol;glutamate;arachidonate	19 (19)	0.0341	0.247
Glutathione metabolism	Wikipathways	3	cysteinylglycine;glycine;glutamate	19 (19)	0.0341	0.247
CDP-diacylglycerol biosynthesis	HumanCyc	3	1-palmitoylglycerol#1-palmitoyl;glycerol 3-phosphate;glycerol	19 (19)	0.0341	0.247
Tryptophan metabolism - Homo sapiens (human)	KEGG	7	tryptamine;2-aminophenol;N-formylanthranilic acid;indolelactate;serotonin;adipate;kynurenate	81 (81)	0.0347	0.247
creatine biosynthesis	HumanCyc	2	glycine;creatine	8 (8)	0.0351	0.247
4-hydroxy-2-nonenal detoxification	HumanCyc	2	glycine;glutamate	8 (8)	0.0351	0.247
Conjugation of benzoate with glycine	Reactome	2	glycine;benzoate	8 (8)	0.0351	0.247
malate-aspartate shuttle	HumanCyc	2	malate;glutamate	8 (8)	0.0351	0.247
Fc-epsilon receptor I signaling in mast cells	PID	2	choline;1-linoleoyl	8 (8)	0.0351	0.247
Global Genome Nucleotide Excision Repair (GG-NER)	Reactome	2	nicotinamide;phosphate	8 (8)	0.0351	0.247
Biosynthesis of maresin conjugates in tissue regeneration (MCTR)	Reactome	2	glycine;glutamate	8 (8)	0.0351	0.247
phosphatidylcholine biosynthesis pathway	BioCarta	2	choline;choline phosphate	8 (8)	0.0351	0.247
Fc gamma R-mediated phagocytosis - Homo sapiens (human)	KEGG	2	1-linoleoyl;arachidonate	8 (8)	0.0351	0.247
Amine ligand-binding receptors	Reactome	2	serotonin;phenethylamine	8 (8)	0.0351	0.247
5-Phosphoribose 1-diphosphate biosynthesis	Reactome	2	2-deoxyadenosine 5-monophosphate;phosphate	8 (8)	0.0351	0.247
Resolution of Abasic Sites (AP sites)	Reactome	2	nicotinamide;phosphate	8 (8)	0.0351	0.247
Arachidonate production from DAG	Reactome	2	glycerol;arachidonate	8 (8)	0.0351	0.247
L-cysteine degradation II	HumanCyc	2	pyruvate;glutamate	8 (8)	0.0351	0.247
Glutamate binding_ activation of AMPA receptors and synaptic plasticity	Reactome	2	glutamate;phosphate	8 (8)	0.0351	0.247
Excitatory Neural Signalling Through 5-HTR 4 and Serotonin	SMPDB	2	serotonin;phosphate	8 (8)	0.0351	0.247
Excitatory Neural Signalling Through 5-HTR 7 and Serotonin	SMPDB	2	serotonin;phosphate	8 (8)	0.0351	0.247
Excitatory Neural Signalling Through 5-HTR 6 and Serotonin	SMPDB	2	serotonin;phosphate	8 (8)	0.0351	0.247
methionine salvage	HumanCyc	2	dimethylglycine;betaine	8 (8)	0.0351	0.247
Vitamin D Metabolism	Wikipathways	2	cholesterol;phosphate	8 (8)	0.0351	0.247
MECP2 and Associated Rett Syndrome	Wikipathways	2	serotonin;myo-inositol	8 (8)	0.0351	0.247
Nucleotide Excision Repair	Reactome	2	nicotinamide;phosphate	8 (8)	0.0351	0.247
PI3K-AKT-mTOR - VitD3 Signalling	Wikipathways	2	pyruvate;lactate	8 (8)	0.0351	0.247
Ascorbate and aldarate metabolism - Homo sapiens (human)	KEGG	5	pyruvate;myo-inositol;arabinose;threonate;glucuronate	48 (48)	0.0354	0.247
Nucleobase biosynthesis	Reactome	5	orotate;fumarate;glycine;glutamate;phosphate	48 (48)	0.0354	0.247
Porphyrin metabolism	EHMN	5	bilirubin;biliverdin;glycine;glucuronate;phosphate	48 (48)	0.0354	0.247
Lamin A-processing pathway	Wikipathways	1	cysteine	1 (1)	0.0383	0.26
Platelet-mediated interactions with vascular and circulating cells	Wikipathways	1	serotonin	1 (1)	0.0383	0.26
Serotonin Receptor 2 and STAT3 Signaling	Wikipathways	1	serotonin	1 (1)	0.0383	0.26
Adenosine P1 receptors	Reactome	1	adenosine	1 (1)	0.0383	0.26
Signal attenuation	Reactome	1	phosphate	1 (1)	0.0383	0.26
Glypican 3 network	PID	1	cholesterol	1 (1)	0.0383	0.26
fas signaling pathway (cd95)	BioCarta	1	ceramide	1 (1)	0.0383	0.26
Basal cell carcinoma - Homo sapiens (human)	KEGG	1	cholesterol	1 (1)	0.0383	0.26
Serotonin receptors	Reactome	1	serotonin	1 (1)	0.0383	0.26
Vitamin E	Reactome	1	alpha-tocopherol	1 (1)	0.0383	0.26
NGF-independant TRKA activation	Reactome	1	adenosine	1 (1)	0.0383	0.26
Methylene Blue Pathway_ Pharmacodynamics	PharmGKB	1	riboflavin	1 (1)	0.0383	0.26
Transport of glycerol from adipocytes to the liver by Aquaporins	Reactome	1	glycerol	1 (1)	0.0383	0.26
Serotonin Neurotransmitter Release Cycle	Reactome	1	serotonin	1 (1)	0.0383	0.26
Transport of glycerol from adipocytes to the liver by Aquaporins	Wikipathways	1	glycerol	1 (1)	0.0383	0.26
Wnt-beta-catenin Signaling Pathway in Leukemia	Wikipathways	1	phosphate	1 (1)	0.0383	0.26
ERK Pathway in Huntington_s Disease	Wikipathways	1	glutamate	1 (1)	0.0383	0.26
Pathways in clear cell renal cell carcinoma	Wikipathways	1	glucose	1 (1)	0.0383	0.26
Vitamin E	Wikipathways	1	alpha-tocopherol	1 (1)	0.0383	0.26
Fcgamma receptor (FCGR) dependent phagocytosis	Reactome	3	choline;1-linoleoyl;phosphate	20 (20)	0.0391	0.263
Hypophosphatasia	SMPDB	3	pyridoxamine;pyridoxal;phosphate	20 (20)	0.0391	0.263
Vitamin B6 Metabolism	SMPDB	3	pyridoxamine;pyridoxal;phosphate	20 (20)	0.0391	0.263
valine degradation	HumanCyc	3	valine;3-aminoisobutyrate;glutamate	20 (20)	0.0391	0.263
UMP biosynthesis	HumanCyc	3	orotate;glutamate;phosphate	20 (20)	0.0391	0.263
Hemostasis	Reactome	6	glycerol;phosphate;cholesterol;1-linoleoyl;arachidonate;serotonin	67 (67)	0.0422	0.282
Pathways in cancer - Homo sapiens (human)	KEGG	4	cholesterol;malate;1-linoleoyl;fumarate	35 (35)	0.0433	0.282
Nicotinate and Nicotinamide Metabolism	SMPDB	4	nicotinamide;glutamate;1-methylnicotinamide;phosphate	35 (35)	0.0433	0.282
Keratinization	Reactome	2	cholesterol;ceramide	9 (9)	0.044	0.282
p75 NTR receptor-mediated signalling	Wikipathways	2	ceramide;choline phosphate	9 (9)	0.044	0.282
4-aminobutyrate degradation	HumanCyc	2	succinate;glutamate	9 (9)	0.044	0.282
cardiolipin biosynthesis	HumanCyc	2	glycerol 3-phosphate;phosphate	9 (9)	0.044	0.282
pyrimidine ribonucleosides salvage I	HumanCyc	2	cytidine;uridine	9 (9)	0.044	0.282
Vitamin B1 (thiamin) metabolism	Reactome	2	thiamin;phosphate	9 (9)	0.044	0.282
L-glutamine tRNA biosynthesis	HumanCyc	2	glutamate;phosphate	9 (9)	0.044	0.282
Long-term depression - Homo sapiens (human)	KEGG	2	glutamate;arachidonate	9 (9)	0.044	0.282
Cleavage of the damaged pyrimidine	Reactome	2	uracil;thymine	9 (9)	0.044	0.282
Depyrimidination	Reactome	2	uracil;thymine	9 (9)	0.044	0.282
GABAergic synapse - Homo sapiens (human)	KEGG	2	succinate;glutamate	9 (9)	0.044	0.282
Cellular response to heat stress	Reactome	2	nicotinamide;phosphate	9 (9)	0.044	0.282
Processing of DNA double-strand break ends	Reactome	2	nicotinamide;phosphate	9 (9)	0.044	0.282
Degradation of GABA	Reactome	2	succinate;glutamate	9 (9)	0.044	0.282
p75 NTR receptor-mediated signalling	Reactome	2	ceramide;choline phosphate	9 (9)	0.044	0.282
L1CAM interactions	Reactome	2	palmitate;phosphate	9 (9)	0.044	0.282
Hydrolysis of LPC	Reactome	2	choline;glycerol 3-phosphate	9 (9)	0.044	0.282
Intracellular Signalling Through Adenosine Receptor A2b and Adenosine	SMPDB	2	adenosine;phosphate	9 (9)	0.044	0.282
Post NMDA receptor activation events	Reactome	2	glycine;glutamate	9 (9)	0.044	0.282
Intracellular Signalling Through Adenosine Receptor A2a and Adenosine	SMPDB	2	adenosine;phosphate	9 (9)	0.044	0.282
Thiamine Metabolism	SMPDB	2	thiamin;phosphate	9 (9)	0.044	0.282
Nucleotide Excision Repair	Wikipathways	2	nicotinamide;phosphate	9 (9)	0.044	0.282
L1CAM interactions	Wikipathways	2	palmitate;phosphate	9 (9)	0.044	0.282
Formation of the cornified envelope	Reactome	2	cholesterol;ceramide	9 (9)	0.044	0.282
Reversal of alkylation damage by DNA dioxygenases	Reactome	2	succinate;adenosine	9 (9)	0.044	0.282
Resolution of Abasic Sites (AP sites)	Wikipathways	2	nicotinamide;phosphate	9 (9)	0.044	0.282
Cellular response to heat stress	Wikipathways	2	nicotinamide;phosphate	9 (9)	0.044	0.282
Keratinization	Wikipathways	2	cholesterol;ceramide	9 (9)	0.044	0.282
Thiamine metabolic pathways	Wikipathways	3	serine;glycerol 3-phosphate;pyruvate	21 (21)	0.0443	0.282
Insulin resistance - Homo sapiens (human)	KEGG	3	ceramide;pyruvate;N-acetylglucosamine	21 (21)	0.0443	0.282
Synthesis of UDP-N-acetyl-glucosamine	Reactome	3	N-acetylglucosamine;glutamate;cholate	21 (21)	0.0443	0.282
Metabolism of Spingolipids in ER and Golgi apparatus	Wikipathways	3	serine;ceramide;sphinganine	21 (21)	0.0443	0.282
Synthesis of substrates in N-glycan biosythesis	Reactome	6	cholate;phosphate;pyruvate;glutamate;N-acetylneuraminate;N-acetylglucosamine	68 (68)	0.0449	0.286
Transport to the Golgi and subsequent modification	Reactome	4	N-acetylglucosamine;mannose;N-acetylneuraminate;phosphate	36 (36)	0.0473	0.299
Galactose Metabolism	SMPDB	4	mannose;glycerol;myo-inositol;phosphate	36 (36)	0.0473	0.299
Galactosemia	SMPDB	4	mannose;glycerol;myo-inositol;phosphate	36 (36)	0.0473	0.299
Vitamin B3 (nicotinate and nicotinamide) metabolism	EHMN	4	nicotinamide;glutamate;1-methylnicotinamide;phosphate	36 (36)	0.0473	0.299
Glycerophospholipid metabolism - Homo sapiens (human)	KEGG	5	choline;glycerophosphoinositol;1-linoleoyl;choline phosphate;glycerol 3-phosphate	52 (52)	0.0476	0.301
Metabolism of steroids	Reactome	10	glycochenodeoxycholate;lanosterol;taurine;cholate;phosphate;cholesterol;glycine;glycocholate;lithocholate;deoxycholate	144 (144)	0.0488	0.308
N-glycan antennae elongation in the medial/trans-Golgi	Reactome	3	N-acetylglucosamine;mannose;N-acetylneuraminate	22 (22)	0.0499	0.313
Pyrimidine biosynthesis	Reactome	3	orotate;glutamate;phosphate	22 (22)	0.0499	0.313
Taurine and hypotaurine metabolism - Homo sapiens (human)	KEGG	3	pyruvate;taurine;glutamate	22 (22)	0.0499	0.313
Purine ribonucleoside monophosphate biosynthesis	Reactome	4	fumarate;glycine;glutamate;phosphate	37 (37)	0.0515	0.322
purine nucleotides <i>de novo</i> biosynthesis	HumanCyc	4	fumarate;glycine;glutamate;phosphate	37 (37)	0.0515	0.322
Retinoid metabolism and transport	Wikipathways	4	cholesterol;palmitate;linoleate;oleate	37 (37)	0.0515	0.322
Metabolism of proteins	Reactome	16	mannose;isoleucine;cholate;phosphate;valine;pyruvate;glycine;glutamate;N-acetylneuraminate;adenosine;inosine;spermidine;N-acetylglucosamine;asparagine;leucine;histidine	269 (269)	0.0521	0.325
HDR through Homologous Recombination (HR) or Single Strand Annealing (SSA)	Reactome	2	nicotinamide;phosphate	10 (10)	0.0537	0.325
Homology Directed Repair	Reactome	2	nicotinamide;phosphate	10 (10)	0.0537	0.325
HDL assembly	Reactome	2	cholesterol;phosphate	10 (10)	0.0537	0.325
asparagine degradation	HumanCyc	2	asparagine;glutamate	10 (10)	0.0537	0.325
Angiopoietin receptor Tie2-mediated signaling	PID	2	choline;1-linoleoyl	10 (10)	0.0537	0.325
Vitamin B2 (riboflavin) metabolism	Reactome	2	riboflavin;phosphate	10 (10)	0.0537	0.325
AGE-RAGE signaling pathway in diabetic complications - Homo sapiens (human)	KEGG	2	ceramide;pyrraline	10 (10)	0.0537	0.325
Alcoholism - Homo sapiens (human)	KEGG	2	glutamate;adenosine	10 (10)	0.0537	0.325
Synthesis of PI	Reactome	2	1-linoleoyl;myo-inositol	10 (10)	0.0537	0.325
phenylethylamine degradation I	HumanCyc	2	phenethylamine;phenylacetate	10 (10)	0.0537	0.325
L-cysteine degradation I	HumanCyc	2	pyruvate;glutamate	10 (10)	0.0537	0.325
Alvimopan Action Pathway	SMPDB	2	serotonin;phosphate	10 (10)	0.0537	0.325
glycerol degradation	HumanCyc	2	glycerol;glycerol 3-phosphate	10 (10)	0.0537	0.325
Glycerol Phosphate Shuttle	SMPDB	2	glycerol 3-phosphate;phosphate	10 (10)	0.0537	0.325
Methadyl Acetate Action Pathway	SMPDB	2	serotonin;phosphate	10 (10)	0.0537	0.325
DNA Damage Reversal	Wikipathways	2	succinate;adenosine	10 (10)	0.0537	0.325
Miscellaneous transport and binding events	Reactome	2	cystine;histidine	10 (10)	0.0537	0.325
HIF1A and PPARG regulation of glycolysis	Wikipathways	2	glycerol 3-phosphate;pyruvate	10 (10)	0.0537	0.325
Triacylglyceride Synthesis	Wikipathways	2	glycerol;glycerol 3-phosphate	10 (10)	0.0537	0.325
DNA Damage Reversal	Reactome	2	succinate;adenosine	10 (10)	0.0537	0.325
HDR through Homologous Recombination (HRR) or Single Strand Annealing (SSA)	Wikipathways	2	nicotinamide;phosphate	10 (10)	0.0537	0.325
Composition of Lipid Particles	Wikipathways	2	cholesterol;glycerol	10 (10)	0.0537	0.325
Arginine biosynthesis - Homo sapiens (human)	KEGG	3	glutamate;N-acetylcitrulline;fumarate	23 (23)	0.0558	0.336
Urea cycle	Reactome	3	fumarate;glutamate;phosphate	23 (23)	0.0558	0.336
superpathway of pyrimidine ribonucleotides <i>de novo</i> biosynthesis	HumanCyc	3	orotate;glutamate;phosphate	23 (23)	0.0558	0.336
Glutathione metabolism - Homo sapiens (human)	KEGG	4	cysteinylglycine;glycine;glutamate;spermidine	38 (38)	0.0559	0.336
Pentose and glucuronate interconversions - Homo sapiens (human)	KEGG	5	galacturonate;glycerol;pyruvate;arabinose;glucuronate	55 (55)	0.0582	0.349
Nicotinate metabolism	Wikipathways	5	pyruvate;nicotinamide;1-methylnicotinamide;nicotinate;phosphate	55 (55)	0.0582	0.349
Abacavir transport and metabolism	Reactome	3	inosine;adenosine;phosphate	24 (24)	0.0621	0.35
Abacavir transport and metabolism	Wikipathways	3	inosine;adenosine;phosphate	24 (24)	0.0621	0.35
Cholesterol biosynthesis_ regulation and transport	Wikipathways	2	cholesterol;lanosterol	11 (11)	0.064	0.35
Oligodendrocyte Specification and differentiation(including remyelination)_ leading to Myelin Components for CNS	Wikipathways	2	cholesterol;1-linoleoyl	11 (11)	0.064	0.35
PAOs oxidise polyamines to amines	Reactome	2	N(1)-acetylspermidine;spermidine	11 (11)	0.064	0.35
UTP and CTP dephosphorylation II	HumanCyc	2	glutamate;phosphate	11 (11)	0.064	0.35
asparagine biosynthesis	HumanCyc	2	asparagine;glutamate	11 (11)	0.064	0.35
Plasma lipoprotein assembly	Reactome	2	cholesterol;phosphate	11 (11)	0.064	0.35
&beta;-alanine degradation	HumanCyc	2	beta-alanine;glutamate	11 (11)	0.064	0.35
ABC transporters in lipid homeostasis	Reactome	2	cholesterol;phosphate	11 (11)	0.064	0.35
Escitalopram Action Pathway	SMPDB	2	serotonin;phosphate	11 (11)	0.064	0.35
Fatty Acids bound to GPR40 (FFAR1) regulate insulin secretion	Reactome	2	palmitate;oleate	11 (11)	0.064	0.35
3-phosphoinositide biosynthesis	HumanCyc	2	myo-inositol;phosphate	11 (11)	0.064	0.35
Gap junction - Homo sapiens (human)	KEGG	2	serotonin;glutamate	11 (11)	0.064	0.35
superpathway of D-<i>myo</i>-inositol (1_4_5)-trisphosphate metabolism	HumanCyc	2	myo-inositol;phosphate	11 (11)	0.064	0.35
Free fatty acids regulate insulin secretion	Reactome	2	palmitate;oleate	11 (11)	0.064	0.35
biotin-carboxyl carrier protein assembly	HumanCyc	2	biotin;phosphate	11 (11)	0.064	0.35
Signaling by Hedgehog	Reactome	2	cholesterol;phosphate	11 (11)	0.064	0.35
Signaling by NTRK1 (TRKA)	Reactome	2	adenosine;phosphate	11 (11)	0.064	0.35
serine biosynthesis (phosphorylated route)	HumanCyc	2	glutamate;phosphate	11 (11)	0.064	0.35
Death Receptor Signalling	Reactome	2	ceramide;choline phosphate	11 (11)	0.064	0.35
Levomethadyl Acetate Action Action Pathway	SMPDB	2	serotonin;phosphate	11 (11)	0.064	0.35
Activation of NMDA receptor and postsynaptic events	Reactome	2	glycine;glutamate	11 (11)	0.064	0.35
UDP-<i>N</i>-acetyl-D-glucosamine biosynthesis II	HumanCyc	2	N-acetylglucosamine;glutamate	11 (11)	0.064	0.35
Levallorphan Action Pathway	SMPDB	2	serotonin;phosphate	11 (11)	0.064	0.35
Dimethylthiambutene Action Pathway	SMPDB	2	serotonin;phosphate	11 (11)	0.064	0.35
Ethylmorphine Action Pathway	SMPDB	2	serotonin;phosphate	11 (11)	0.064	0.35
Pentazocine Action Pathway	SMPDB	2	serotonin;phosphate	11 (11)	0.064	0.35
Naltrexone Action Pathway	SMPDB	2	serotonin;phosphate	11 (11)	0.064	0.35
Buprenorphine Action Pathway	SMPDB	2	serotonin;phosphate	11 (11)	0.064	0.35
Naloxone Action Pathway	SMPDB	2	serotonin;phosphate	11 (11)	0.064	0.35
Dihydromorphine Action Pathway	SMPDB	2	serotonin;phosphate	11 (11)	0.064	0.35
Glucose-Alanine Cycle	SMPDB	2	pyruvate;glutamate	11 (11)	0.064	0.35
Nalbuphine Action Pathway	SMPDB	2	serotonin;phosphate	11 (11)	0.064	0.35
Ketobemidone Action Pathway	SMPDB	2	serotonin;phosphate	11 (11)	0.064	0.35
Mepivacaine Action Pathway	SMPDB	2	serotonin;phosphate	11 (11)	0.064	0.35
Chloroprocaine Action Pathway	SMPDB	2	serotonin;phosphate	11 (11)	0.064	0.35
Cocaine Action Pathway	SMPDB	2	serotonin;phosphate	11 (11)	0.064	0.35
Dibucaine Action Pathway	SMPDB	2	serotonin;phosphate	11 (11)	0.064	0.35
Levobupivacaine Action Pathway	SMPDB	2	serotonin;phosphate	11 (11)	0.064	0.35
Benzocaine Action Pathway	SMPDB	2	serotonin;phosphate	11 (11)	0.064	0.35
Bupivacaine Action Pathway	SMPDB	2	serotonin;phosphate	11 (11)	0.064	0.35
Levorphanol Action Pathway	SMPDB	2	serotonin;phosphate	11 (11)	0.064	0.35
Propoxyphene Action Pathway	SMPDB	2	serotonin;phosphate	11 (11)	0.064	0.35
Tramadol Action Action Pathway	SMPDB	2	serotonin;phosphate	11 (11)	0.064	0.35
Diphenoxylate Action Pathway	SMPDB	2	serotonin;phosphate	11 (11)	0.064	0.35
Anileridine Action Pathway	SMPDB	2	serotonin;phosphate	11 (11)	0.064	0.35
Oxycodone Action Pathway	SMPDB	2	serotonin;phosphate	11 (11)	0.064	0.35
Oxybuprocaine Action Pathway	SMPDB	2	serotonin;phosphate	11 (11)	0.064	0.35
Prilocaine Action Pathway	SMPDB	2	serotonin;phosphate	11 (11)	0.064	0.35
Procaine Action Pathway	SMPDB	2	serotonin;phosphate	11 (11)	0.064	0.35
Proparacaine Action Pathway	SMPDB	2	serotonin;phosphate	11 (11)	0.064	0.35
Ropivacaine Action Pathway	SMPDB	2	serotonin;phosphate	11 (11)	0.064	0.35
Alfentanil Action Pathway	SMPDB	2	serotonin;phosphate	11 (11)	0.064	0.35
Oxymorphone Action Pathway	SMPDB	2	serotonin;phosphate	11 (11)	0.064	0.35
Hydrocodone Action Pathway	SMPDB	2	serotonin;phosphate	11 (11)	0.064	0.35
Hydromorphone Action Pathway	SMPDB	2	serotonin;phosphate	11 (11)	0.064	0.35
Sufentanil Action Pathway	SMPDB	2	serotonin;phosphate	11 (11)	0.064	0.35
Remifentanil Action Pathway	SMPDB	2	serotonin;phosphate	11 (11)	0.064	0.35
Fentanyl Action Pathway	SMPDB	2	serotonin;phosphate	11 (11)	0.064	0.35
Carfentanil Action Pathway	SMPDB	2	serotonin;phosphate	11 (11)	0.064	0.35
3-Methylthiofentanyl Action Pathway	SMPDB	2	serotonin;phosphate	11 (11)	0.064	0.35
Dezocine Action Pathway	SMPDB	2	serotonin;phosphate	11 (11)	0.064	0.35
Vitamin B1 (thiamin) metabolism	EHMN	2	thiamin;phosphate	11 (11)	0.064	0.35
Vitamin H (biotin) metabolism	EHMN	2	biotin;phosphate	11 (11)	0.064	0.35
UTP and CTP <i>de novo</i> biosynthesis	HumanCyc	2	glutamate;phosphate	11 (11)	0.064	0.35
Response to elevated platelet cytosolic Ca2+	Wikipathways	2	serotonin;phosphate	11 (11)	0.064	0.35
Signaling by NTRK1 (TRKA)	Wikipathways	2	adenosine;phosphate	11 (11)	0.064	0.35
tRNA splicing	HumanCyc	2	nicotinamide;phosphate	11 (11)	0.064	0.35
cAMP signaling pathway - Homo sapiens (human)	KEGG	4	succinate;serotonin;1-linoleoyl;adenosine	40 (40)	0.0653	0.356
Amino acid synthesis and interconversion (transamination)	Wikipathways	4	beta-alanine;pyruvate;taurine;phosphate	40 (40)	0.0653	0.356
Visual phototransduction	Wikipathways	5	palmitate;linoleate;1-linoleoyl;oleate;phosphate	57 (57)	0.0659	0.359
Pyruvate metabolism	Reactome	3	malate;pyruvate;phosphate	25 (25)	0.0686	0.371
Metabolism of folate and pterines	Reactome	3	glycine;glutamate;phosphate	25 (25)	0.0686	0.371
Inositol phosphate metabolism	INOH	3	myo-inositol;glucuronate;phosphate	25 (25)	0.0686	0.371
Aflatoxin activation and detoxification	Reactome	3	N-acetylcysteine;glycine;glutamate	25 (25)	0.0686	0.371
Antimicrobial peptides	Wikipathways	3	phosphate;gentisate;N-acetylmuramate	25 (25)	0.0686	0.371
Selenoamino acid metabolism	Wikipathways	5	pyruvate;nicotinamide;adenosine;1-methylnicotinamide;phosphate	59 (59)	0.0742	0.388
histidine degradation	HumanCyc	2	glutamate;histidine	12 (12)	0.0749	0.388
adenosine ribonucleotides <i>de novo</i> biosynthesis	HumanCyc	2	fumarate;phosphate	12 (12)	0.0749	0.388
heme degradation	HumanCyc	2	biliverdin;bilirubin	12 (12)	0.0749	0.388
Signaling by NTRKs	Reactome	2	adenosine;phosphate	12 (12)	0.0749	0.388
D-Glutamine and D-glutamate metabolism - Homo sapiens (human)	KEGG	2	5-oxoproline;glutamate	12 (12)	0.0749	0.388
Nuclear Receptors in Lipid Metabolism and Toxicity	Wikipathways	2	cholesterol;lanosterol	12 (12)	0.0749	0.388
UDP-<i>N</i>-acetyl-D-galactosamine biosynthesis I	HumanCyc	1	N-acetylglucosamine	2 (2)	0.0751	0.388
Malate-aspartate shuttle	Wikipathways	1	malate	2 (2)	0.0751	0.388
Relationship between inflammation_ COX-2 and EGFR	Wikipathways	1	arachidonate	2 (2)	0.0751	0.388
Serotonin Receptor 4-6-7 and NR3C Signaling	Wikipathways	1	serotonin	2 (2)	0.0751	0.388
PP2A-mediated dephosphorylation of key metabolic factors	Reactome	1	phosphate	2 (2)	0.0751	0.388
Reactions specific to the hybrid N-glycan synthesis pathway	Reactome	1	N-acetylglucosamine	2 (2)	0.0751	0.388
Insulin receptor recycling	Reactome	1	phosphate	2 (2)	0.0751	0.388
Signaling events mediated by the Hedgehog family	PID	1	cholesterol	2 (2)	0.0751	0.388
Ceramide signaling pathway	PID	1	sphingosine	2 (2)	0.0751	0.388
Uptake and function of diphtheria toxin	Reactome	1	nicotinamide	2 (2)	0.0751	0.388
Presynaptic function of Kainate receptors	Reactome	1	glutamate	2 (2)	0.0751	0.388
ceramide signaling pathway	BioCarta	1	ceramide	2 (2)	0.0751	0.388
ras signaling pathway	BioCarta	1	1-linoleoyl	2 (2)	0.0751	0.388
Pancreatic cancer - Homo sapiens (human)	KEGG	1	1-linoleoyl	2 (2)	0.0751	0.388
ERKs are inactivated	Reactome	1	phosphate	2 (2)	0.0751	0.388
Initiation of Nuclear Envelope Reformation	Reactome	1	phosphate	2 (2)	0.0751	0.388
Nuclear Envelope Reassembly	Reactome	1	phosphate	2 (2)	0.0751	0.388
Caffeine Pathway_ Pharmacokinetics	PharmGKB	1	caffeine	2 (2)	0.0751	0.388
Theophylline Pathway_ Pharmacokinetics	PharmGKB	1	caffeine	2 (2)	0.0751	0.388
DNA Damage Recognition in GG-NER	Reactome	1	nicotinamide	2 (2)	0.0751	0.388
Post-chaperonin tubulin folding pathway	Reactome	1	phosphate	2 (2)	0.0751	0.388
Downregulation of TGF-beta receptor signaling	Reactome	1	phosphate	2 (2)	0.0751	0.388
lanosterol biosynthesis	HumanCyc	1	lanosterol	2 (2)	0.0751	0.388
Degradation of AXIN	Reactome	1	nicotinamide	2 (2)	0.0751	0.388
WikiPathways Academy- draw-compartment	Wikipathways	1	cholesterol	2 (2)	0.0751	0.388
Serotonin and anxiety-related events	Wikipathways	1	serotonin	2 (2)	0.0751	0.388
Chromosomal and microsatellite instability in colorectal cancer	Wikipathways	1	arachidonate	2 (2)	0.0751	0.388
Beta-mercaptolactate-cysteine disulfiduria	SMPDB	3	pyruvate;glutamate;phosphate	26 (26)	0.0754	0.388
Cysteine Metabolism	SMPDB	3	pyruvate;glutamate;phosphate	26 (26)	0.0754	0.388
Cystinosis_ ocular nonnephropathic	SMPDB	3	pyruvate;glutamate;phosphate	26 (26)	0.0754	0.388
gluconeogenesis	HumanCyc	3	malate;pyruvate;phosphate	26 (26)	0.0754	0.388
alpha-linolenic (omega3) and linoleic (omega6) acid metabolism	Reactome	4	linolenate;linoleate;phosphate;docosahexaenoate	42 (42)	0.0755	0.388
alpha-linolenic (omega3) and linoleic (omega6) acid metabolism	Wikipathways	4	linolenate;linoleate;docosahexaenoate;phosphate	42 (42)	0.0755	0.388
Tryptophan metabolism	EHMN	6	tryptamine;phosphate;glutamate;N-formylanthranilic acid;serotonin;kynurenate	78 (78)	0.0773	0.397
Tryptophan Metabolism	SMPDB	5	serotonin;tryptamine;glutamate;kynurenate;N-formylanthranilic acid	60 (60)	0.0786	0.403
Vitamin B12 Metabolism	Wikipathways	5	cholesterol;ethylmalonate#methylmalonate;alpha-tocopherol;riboflavin;creatinine	60 (60)	0.0786	0.403
Endogenous sterols	Reactome	4	cholesterol;lanosterol;deoxycholate;lithocholate	43 (43)	0.0808	0.413
Stimuli-sensing channels	Reactome	2	urate;phosphate	13 (13)	0.0863	0.435
Interconversion of polyamines	Reactome	2	N(1)-acetylspermidine;spermidine	13 (13)	0.0863	0.435
Fat digestion and absorption - Homo sapiens (human)	KEGG	2	cholesterol;1-linoleoyl	13 (13)	0.0863	0.435
Phospholipase D signaling pathway - Homo sapiens (human)	KEGG	2	1-linoleoyl;glutamate	13 (13)	0.0863	0.435
N-glycan trimming and elongation in the cis-Golgi	Reactome	2	N-acetylglucosamine;mannose	13 (13)	0.0863	0.435
spermine and spermidine degradation I	HumanCyc	2	N(1)-acetylspermidine;spermidine	13 (13)	0.0863	0.435
Famotidine Action Pathway	SMPDB	2	glutamate;phosphate	13 (13)	0.0863	0.435
tyrosine degradation	HumanCyc	2	glutamate;fumarate	13 (13)	0.0863	0.435
Lamivudine Metabolism Pathway	SMPDB	2	choline phosphate;phosphate	13 (13)	0.0863	0.435
Effects of PIP2 hydrolysis	Wikipathways	2	glycerol;arachidonate	13 (13)	0.0863	0.435
Differentiation Pathway	Wikipathways	2	nicotinamide;taurine	13 (13)	0.0863	0.435
GABA shunt	HumanCyc	2	succinate;glutamate	13 (13)	0.0863	0.435
Biosynthesis of the N-glycan precursor (dolichol lipid-linked oligosaccharide_ LLO) and transfer to a nascent protein	Reactome	6	cholate;phosphate;pyruvate;glutamate;N-acetylneuraminate;N-acetylglucosamine	81 (81)	0.0891	0.448
Synthesis of Leukotrienes (LT) and Eoxins (EX)	Reactome	3	glycine;glutamate;arachidonate	28 (28)	0.09	0.451
Vitamin B6 metabolism - Homo sapiens (human)	KEGG	3	pyridoxamine;pyridoxate;pyridoxal	28 (28)	0.09	0.451
Synthesis of PC	Reactome	3	choline;1-linoleoyl;phosphate	28 (28)	0.09	0.451
Hyper-IgD syndrome	SMPDB	4	cholesterol;palmitate;lanosterol;phosphate	45 (45)	0.0921	0.455
Cholesteryl ester storage disease	SMPDB	4	cholesterol;palmitate;lanosterol;phosphate	45 (45)	0.0921	0.455
Lysosomal Acid Lipase Deficiency (Wolman Disease)	SMPDB	4	cholesterol;palmitate;lanosterol;phosphate	45 (45)	0.0921	0.455
Mevalonic aciduria	SMPDB	4	cholesterol;palmitate;lanosterol;phosphate	45 (45)	0.0921	0.455
Wolman disease	SMPDB	4	cholesterol;palmitate;lanosterol;phosphate	45 (45)	0.0921	0.455
Smith-Lemli-Opitz Syndrome (SLOS)	SMPDB	4	cholesterol;palmitate;lanosterol;phosphate	45 (45)	0.0921	0.455
Chondrodysplasia Punctata II_ X Linked Dominant (CDPX2)	SMPDB	4	cholesterol;palmitate;lanosterol;phosphate	45 (45)	0.0921	0.455
CHILD Syndrome	SMPDB	4	cholesterol;palmitate;lanosterol;phosphate	45 (45)	0.0921	0.455
Desmosterolosis	SMPDB	4	cholesterol;palmitate;lanosterol;phosphate	45 (45)	0.0921	0.455
Hypercholesterolemia	SMPDB	4	cholesterol;palmitate;lanosterol;phosphate	45 (45)	0.0921	0.455
Steroid Biosynthesis	SMPDB	4	cholesterol;palmitate;lanosterol;phosphate	45 (45)	0.0921	0.455
Ibandronate Action Pathway	SMPDB	4	cholesterol;palmitate;lanosterol;phosphate	45 (45)	0.0921	0.455
Ferroptosis	Wikipathways	3	cysteine;alpha-tocopherol;arachidonate	29 (29)	0.0977	0.466
Folate metabolism	INOH	4	pyruvate;glycine;glutamate;phosphate	46 (46)	0.098	0.466
Simvastatin Action Pathway	SMPDB	4	cholesterol;palmitate;lanosterol;phosphate	46 (46)	0.098	0.466
Pravastatin Action Pathway	SMPDB	4	cholesterol;palmitate;lanosterol;phosphate	46 (46)	0.098	0.466
Pyruvate Dehydrogenase Complex Deficiency	SMPDB	4	pyruvate;malate;biotin;phosphate	46 (46)	0.098	0.466
Atorvastatin Action Pathway	SMPDB	4	cholesterol;palmitate;lanosterol;phosphate	46 (46)	0.098	0.466
Primary hyperoxaluria II_ PH2	SMPDB	4	pyruvate;malate;biotin;phosphate	46 (46)	0.098	0.466
Alendronate Action Pathway	SMPDB	4	cholesterol;palmitate;lanosterol;phosphate	46 (46)	0.098	0.466
Rosuvastatin Action Pathway	SMPDB	4	cholesterol;palmitate;lanosterol;phosphate	46 (46)	0.098	0.466
Lovastatin Action Pathway	SMPDB	4	cholesterol;palmitate;lanosterol;phosphate	46 (46)	0.098	0.466
Leigh Syndrome	SMPDB	4	pyruvate;malate;biotin;phosphate	46 (46)	0.098	0.466
Risedronate Action Pathway	SMPDB	4	cholesterol;palmitate;lanosterol;phosphate	46 (46)	0.098	0.466
Cerivastatin Action Pathway	SMPDB	4	cholesterol;palmitate;lanosterol;phosphate	46 (46)	0.098	0.466
Pamidronate Action Pathway	SMPDB	4	cholesterol;palmitate;lanosterol;phosphate	46 (46)	0.098	0.466
Fluvastatin Action Pathway	SMPDB	4	cholesterol;palmitate;lanosterol;phosphate	46 (46)	0.098	0.466
Pyruvate Metabolism	SMPDB	4	pyruvate;malate;biotin;phosphate	46 (46)	0.098	0.466
Pyruvate Decarboxylase E1 Component Deficiency (PDHE1 Deficiency)	SMPDB	4	pyruvate;malate;biotin;phosphate	46 (46)	0.098	0.466
Zoledronate Action Pathway	SMPDB	4	cholesterol;palmitate;lanosterol;phosphate	46 (46)	0.098	0.466
Pyruvate kinase deficiency	SMPDB	4	pyruvate;malate;biotin;phosphate	46 (46)	0.098	0.466
Sudden Infant Death Syndrome (SIDS) Susceptibility Pathways	Wikipathways	2	choline;serotonin	14 (14)	0.0982	0.466
Monoamine Transport	Wikipathways	2	serotonin;myristate	14 (14)	0.0982	0.466
DNA Double-Strand Break Repair	Reactome	2	nicotinamide;phosphate	14 (14)	0.0982	0.466
L-carnitine biosynthesis	HumanCyc	2	succinate;glycine	14 (14)	0.0982	0.466
Regulation of pyruvate dehydrogenase (PDH) complex	Reactome	2	pyruvate;phosphate	14 (14)	0.0982	0.466
Heme degradation	Reactome	2	biliverdin;bilirubin	14 (14)	0.0982	0.466
Heroin Action Pathway	SMPDB	2	serotonin;phosphate	14 (14)	0.0982	0.466
Vitamin B2 (riboflavin) metabolism	EHMN	2	riboflavin;phosphate	14 (14)	0.0982	0.466
Cholesterol Biosynthesis Pathway	Wikipathways	2	cholesterol;lanosterol	14 (14)	0.0982	0.466
Cytosolic sensors of pathogen-associated DNA	Wikipathways	2	2-deoxyadenosine 5-monophosphate;2-deoxycytidine 5-monophosphate	14 (14)	0.0982	0.466
Synthesis of wybutosine at G37 of tRNA(Phe)	Wikipathways	2	succinate;pyruvate	14 (14)	0.0982	0.466
NAD+ metabolism	Wikipathways	2	pyruvate;nicotinamide	14 (14)	0.0982	0.466
Lipid Metabolism Pathway	Wikipathways	2	palmitate;pyruvate	14 (14)	0.0982	0.466
proline biosynthesis	HumanCyc	2	glutamate;phosphate	14 (14)	0.0982	0.466
Organelle biogenesis and maintenance	Reactome	2	nicotinamide;phosphate	14 (14)	0.0982	0.466
Neurotransmitter Disorders	Wikipathways	2	serotonin;tyrosine	14 (14)	0.0982	0.466
fatty acid &beta;-oxidation	HumanCyc	6	margarate;palmitate;heptanoate;stearate;pentadecanoate;2-hydroxystearate	84 (84)	0.102	0.483
Cytosolic sulfonation of small molecules	Reactome	4	cholesterol;sulfate;lithocholate;phosphate	47 (47)	0.104	0.484
L-kynurenine degradation	HumanCyc	3	adipate;kynurenate;glutamate	30 (30)	0.106	0.484
Glycogenosis_ Type III. Cori disease_ Debrancher glycogenosis	SMPDB	3	maltose;glucuronate;phosphate	30 (30)	0.106	0.484
Glycogen synthetase deficiency	SMPDB	3	maltose;glucuronate;phosphate	30 (30)	0.106	0.484
Mucopolysaccharidosis VI. Sly syndrome	SMPDB	3	maltose;glucuronate;phosphate	30 (30)	0.106	0.484
Sucrase-isomaltase deficiency	SMPDB	3	maltose;glucuronate;phosphate	30 (30)	0.106	0.484
Glycogenosis_ Type IV. Amylopectinosis_ Anderson disease	SMPDB	3	maltose;glucuronate;phosphate	30 (30)	0.106	0.484
Glycogenosis_ Type VI. Hers disease	SMPDB	3	maltose;glucuronate;phosphate	30 (30)	0.106	0.484
Cell Cycle_ Mitotic	Reactome	3	succinate;1-linoleoyl;phosphate	30 (30)	0.106	0.484
Starch and Sucrose Metabolism	SMPDB	3	maltose;glucuronate;phosphate	30 (30)	0.106	0.484
fatty acid &beta;-oxidation (peroxisome)	HumanCyc	6	margarate;palmitate;heptanoate;stearate;pentadecanoate;2-hydroxystearate	85 (85)	0.106	0.484
Gene expression (Transcription)	Reactome	5	succinate;1-linoleoyl;nicotinamide;glutamate;phosphate	66 (66)	0.107	0.484
Prostaglandin formation from arachidonate	EHMN	4	glycerol;1-linoleoyl;arachidonate;phosphate	48 (48)	0.11	0.484
Propanoate metabolism - Homo sapiens (human)	KEGG	4	2-hydroxybutyrate;succinate;beta-alanine;ethylmalonate#methylmalonate	48 (48)	0.11	0.484
Folding of actin by CCT/TriC	Reactome	1	phosphate	3 (3)	0.111	0.484
Bile Acids synthesis and enterohepatic circulation	Wikipathways	1	cholesterol	3 (3)	0.111	0.484
DNA Replication Pre-Initiation	Wikipathways	1	phosphate	3 (3)	0.111	0.484
Serotonin Receptor 2 and ELK-SRF-GATA4 signaling	Wikipathways	1	serotonin	3 (3)	0.111	0.484
Spry regulation of FGF signaling	Reactome	1	phosphate	3 (3)	0.111	0.484
Rev-mediated nuclear export of HIV RNA	Reactome	1	phosphate	3 (3)	0.111	0.484
Serotonin HTR1 Group and FOS Pathway	Wikipathways	1	serotonin	3 (3)	0.111	0.484
NEP/NS2 Interacts with the Cellular Export Machinery	Reactome	1	phosphate	3 (3)	0.111	0.484
Export of Viral Ribonucleoproteins from Nucleus	Reactome	1	phosphate	3 (3)	0.111	0.484
Activation of Na-permeable kainate receptors	Reactome	1	glutamate	3 (3)	0.111	0.484
Activation of Ca-permeable Kainate Receptor	Reactome	1	glutamate	3 (3)	0.111	0.484
Circadian rhythm pathway	PID	1	biliverdin	3 (3)	0.111	0.484
Regulation of CDC42 activity	PID	1	phosphate	3 (3)	0.111	0.484
Regulation of RAC1 activity	PID	1	phosphate	3 (3)	0.111	0.484
Signaling events mediated by focal adhesion kinase	PID	1	phosphate	3 (3)	0.111	0.484
MHC class II antigen presentation	Reactome	1	phosphate	3 (3)	0.111	0.484
Regulation of IFNG signaling	Reactome	1	phosphate	3 (3)	0.111	0.484
Hedgehog signaling events mediated by Gli proteins	PID	1	cholesterol	3 (3)	0.111	0.484
Regulation of RhoA activity	PID	1	phosphate	3 (3)	0.111	0.484
Cooperation of PDCL (PhLP1) and TRiC/CCT in G-protein beta folding	Reactome	1	phosphate	3 (3)	0.111	0.484
inactivation of gsk3 by akt causes accumulation of b-catenin in alveolar macrophages	BioCarta	1	ceramide	3 (3)	0.111	0.484
mechanism of acetaminophen activity and toxicity	BioCarta	1	arachidonate	3 (3)	0.111	0.484
telomeres telomerase cellular aging and immortality	BioCarta	1	myristate	3 (3)	0.111	0.484
hemoglobins chaperone	BioCarta	1	glycine	3 (3)	0.111	0.484
pkc-catalyzed phosphorylation of inhibitory phosphoprotein of myosin phosphatase	BioCarta	1	myristate	3 (3)	0.111	0.484
mTOR signaling pathway - Homo sapiens (human)	KEGG	1	leucine	3 (3)	0.111	0.484
Activation of the pre-replicative complex	Reactome	1	phosphate	3 (3)	0.111	0.484
Rho GTPase cycle	Reactome	1	phosphate	3 (3)	0.111	0.484
TP53 Regulates Transcription of Genes Involved in Cytochrome C Release	Reactome	1	1-linoleoyl	3 (3)	0.111	0.484
Activation of TRKA receptors	Reactome	1	adenosine	3 (3)	0.111	0.484
Huntington disease - Homo sapiens (human)	KEGG	1	glutamate	3 (3)	0.111	0.484
DNA Replication Pre-Initiation	Reactome	1	phosphate	3 (3)	0.111	0.484
Type II Na+/Pi cotransporters	Reactome	1	phosphate	3 (3)	0.111	0.484
Intestinal lipid absorption	Reactome	1	cholesterol	3 (3)	0.111	0.484
Sodium-coupled phosphate cotransporters	Reactome	1	phosphate	3 (3)	0.111	0.484
Activation of AMPA receptors	Reactome	1	glutamate	3 (3)	0.111	0.484
Interactions of Rev with host cellular proteins	Reactome	1	phosphate	3 (3)	0.111	0.484
M/G1 Transition	Reactome	1	phosphate	3 (3)	0.111	0.484
Uric Acid-Lowering Drugs Pathway_ Pharmacodynamics	PharmGKB	1	fructose	3 (3)	0.111	0.484
Serotonin Transporter Activity	Wikipathways	1	serotonin	3 (3)	0.111	0.484
Signaling by Rho GTPases	Wikipathways	1	phosphate	3 (3)	0.111	0.484
Eukaryotic Translation Elongation	Wikipathways	1	phosphate	3 (3)	0.111	0.484
Processing of Capped Intron-Containing Pre-mRNA	Wikipathways	1	phosphate	3 (3)	0.111	0.484
Nifedipine Activity	Wikipathways	1	cholesterol	3 (3)	0.111	0.484
Regulation of cholesterol biosynthesis by SREBP (SREBF)	Wikipathways	1	cholesterol	3 (3)	0.111	0.484
M-G1 Transition	Wikipathways	1	phosphate	3 (3)	0.111	0.484
Uptake and function of diphtheria toxin	Wikipathways	1	nicotinamide	3 (3)	0.111	0.484
Dual incision in TC-NER	Reactome	1	phosphate	3 (3)	0.111	0.484
Synthesis of wybutosine at G37 of tRNA(Phe)	Reactome	2	succinate;pyruvate	15 (15)	0.111	0.484
CMP-<i>N</i>-acetylneuraminate biosynthesis I (eukaryotes)	HumanCyc	2	N-acetylglucosamine;phosphate	15 (15)	0.111	0.484
ornithine <i>de novo </i> biosynthesis	HumanCyc	2	glutamate;phosphate	15 (15)	0.111	0.484
Conjugation of carboxylic acids	Reactome	2	glycine;benzoate	15 (15)	0.111	0.484
Amino Acid conjugation	Reactome	2	glycine;benzoate	15 (15)	0.111	0.484
Sulfide oxidation to sulfate	Reactome	2	malate;sulfate	15 (15)	0.111	0.484
putrescine degradation III	HumanCyc	2	N-acetylputrescine;4-acetamidobutanoate	15 (15)	0.111	0.484
Miscellaneous substrates	Reactome	2	indolin-2-one;arachidonate	15 (15)	0.111	0.484
Parkinson disease - Homo sapiens (human)	KEGG	2	adenosine;phosphate	15 (15)	0.111	0.484
RHO GTPases activate PKNs	Reactome	2	succinate;phosphate	15 (15)	0.111	0.484
Platelet degranulation	Reactome	2	serotonin;phosphate	15 (15)	0.111	0.484
Clathrin-mediated endocytosis	Wikipathways	2	cholesterol;phosphate	15 (15)	0.111	0.484
Pyruvate metabolism	INOH	3	malate;pyruvate;phosphate	31 (31)	0.114	0.494
Glucuronidation	Reactome	3	N-acetylglucosamine;bilirubin;glucuronate	31 (31)	0.114	0.494
Pentose phosphate pathway (hexose monophosphate shunt)	Reactome	3	2-deoxyadenosine 5-monophosphate;sedoheptulose;phosphate	31 (31)	0.114	0.494
Phenylalanine and tyrosine catabolism	Reactome	3	pyruvate;glutamate;fumarate	31 (31)	0.114	0.494
Pentose phosphate cycle	INOH	3	orotate;glutamate;phosphate	31 (31)	0.114	0.494
Inositol Metabolism	SMPDB	3	glucuronate;myo-inositol;phosphate	31 (31)	0.114	0.494
Fatty Acid Biosynthesis	SMPDB	3	palmitate;biotin;malonate	31 (31)	0.114	0.494
Pentose phosphate pathway	Wikipathways	3	sedoheptulose;2-deoxyadenosine 5-monophosphate;phosphate	31 (31)	0.114	0.494
Generic Transcription Pathway	Reactome	4	1-linoleoyl;nicotinamide;glutamate;phosphate	49 (49)	0.117	0.506
Glycerophospholipid Biosynthetic Pathway	Wikipathways	4	choline;glycerol;choline phosphate;myo-inositol	49 (49)	0.117	0.506
Steroid biosynthesis - Homo sapiens (human)	KEGG	4	cholesterol;lanosterol;beta-sitosterol;campesterol	50 (50)	0.123	0.53
Clathrin-mediated endocytosis	Reactome	2	cholesterol;phosphate	16 (16)	0.123	0.53
isoleucine degradation	HumanCyc	2	glutamate;isoleucine	16 (16)	0.123	0.53
inosine-5_-phosphate biosynthesis	HumanCyc	2	fumarate;phosphate	16 (16)	0.123	0.53
Fluoxetine Action Pathway	SMPDB	2	serotonin;phosphate	16 (16)	0.123	0.53
Desipramine Action Pathway	SMPDB	2	serotonin;phosphate	16 (16)	0.123	0.53
Morphine Action Pathway	SMPDB	2	serotonin;phosphate	16 (16)	0.123	0.53
(S)-reticuline biosynthesis	HumanCyc	2	tyramine;glutamate	16 (16)	0.123	0.53
Mitotic Prophase	Wikipathways	2	succinate;phosphate	16 (16)	0.123	0.53
Neuroactive ligand-receptor interaction - Homo sapiens (human)	KEGG	8	beta-alanine;tryptamine;taurine;glycine;glutamate;tyramine;serotonin;adenosine	130 (130)	0.125	0.535
tRNA processing	Reactome	4	succinate;pyruvate;guanine;phosphate	51 (51)	0.13	0.548
Sulfur metabolism - Homo sapiens (human)	KEGG	3	succinate;sulfate;taurine	33 (33)	0.131	0.548
Fructose Mannose metabolism	INOH	3	mannose;glutamate;phosphate	33 (33)	0.131	0.548
Cell Cycle	Reactome	3	succinate;1-linoleoyl;phosphate	33 (33)	0.131	0.548
Integration of energy metabolism	Wikipathways	3	palmitate;oleate;phosphate	33 (33)	0.131	0.548
Serine biosynthesis	Wikipathways	2	pyruvate;phosphate	17 (17)	0.136	0.548
pyrimidine deoxyribonucleotides biosynthesis from CTP	HumanCyc	2	2-deoxycytidine 5-monophosphate;phosphate	17 (17)	0.136	0.548
stearate biosynthesis	HumanCyc	2	palmitate;stearate	17 (17)	0.136	0.548
Biosynthesis of protectin and resolvin conjugates in tissue regeneration (PCTR and RCTR)	Reactome	2	glycine;glutamate	17 (17)	0.136	0.548
Proximal tubule bicarbonate reclamation - Homo sapiens (human)	KEGG	2	malate;glutamate	17 (17)	0.136	0.548
Response to elevated platelet cytosolic Ca2+	Reactome	2	serotonin;phosphate	17 (17)	0.136	0.548
urea cycle	HumanCyc	2	fumarate;phosphate	17 (17)	0.136	0.548
HDL remodeling	Reactome	2	cholesterol;phosphate	17 (17)	0.136	0.548
Methadone Action Pathway	SMPDB	2	serotonin;phosphate	17 (17)	0.136	0.548
4-hydroxyproline degradation	HumanCyc	2	pyruvate;glutamate	17 (17)	0.136	0.548
RNA Polymerase II Transcription	Reactome	4	1-linoleoyl;nicotinamide;glutamate;phosphate	52 (52)	0.137	0.548
Interconversion of nucleotide di- and triphosphates	Reactome	4	2-deoxyadenosine 5-monophosphate;2-deoxycytidine 5-monophosphate;glutamate;phosphate	52 (52)	0.137	0.548
Glycolysis and Gluconeogenesis	EHMN	4	citrate;malate;pyruvate;phosphate	52 (52)	0.137	0.548
superpathway of pyrimidine deoxyribonucleotides <i>de novo</i> biosynthesis	HumanCyc	3	orotate;glutamate;phosphate	34 (34)	0.14	0.548
Glycogen Storage Disease Type 1A (GSD1A) or Von Gierke Disease	SMPDB	3	pyruvate;biotin;phosphate	34 (34)	0.14	0.548
Integration of energy metabolism	Reactome	3	palmitate;oleate;phosphate	34 (34)	0.14	0.548
Phosphoenolpyruvate carboxykinase deficiency 1 (PEPCK1)	SMPDB	3	pyruvate;biotin;phosphate	34 (34)	0.14	0.548
Gluconeogenesis	SMPDB	3	pyruvate;biotin;phosphate	34 (34)	0.14	0.548
Glycogenosis_ Type IA. Von gierke disease	SMPDB	3	pyruvate;biotin;phosphate	34 (34)	0.14	0.548
Glycogenosis_ Type IC	SMPDB	3	pyruvate;biotin;phosphate	34 (34)	0.14	0.548
Triosephosphate isomerase	SMPDB	3	pyruvate;biotin;phosphate	34 (34)	0.14	0.548
Fructose-1_6-diphosphatase deficiency	SMPDB	3	pyruvate;biotin;phosphate	34 (34)	0.14	0.548
Glycogenosis_ Type IB	SMPDB	3	pyruvate;biotin;phosphate	34 (34)	0.14	0.548
Fatty Acid Beta Oxidation	Wikipathways	3	glycerol;glutarate;glycerol 3-phosphate	34 (34)	0.14	0.548
Metabolism of RNA	Reactome	5	succinate;pyruvate;7-methylguanine;guanine;phosphate	72 (72)	0.141	0.548
Oxygen-dependent asparagine hydroxylation of Hypoxia-inducible Factor Alpha	Reactome	1	succinate	4 (4)	0.145	0.548
Non-genomic actions of 1_25 dihydroxyvitamin D3	Wikipathways	1	myristate	4 (4)	0.145	0.548
Smooth Muscle Contraction	Reactome	1	phosphate	4 (4)	0.145	0.548
Oxygen-dependent proline hydroxylation of Hypoxia-inducible Factor Alpha	Reactome	1	succinate	4 (4)	0.145	0.548
Regulation of Hypoxia-inducible Factor (HIF) by oxygen	Reactome	1	succinate	4 (4)	0.145	0.548
Cellular response to hypoxia	Reactome	1	succinate	4 (4)	0.145	0.548
Negative regulation of FGFR3 signaling	Reactome	1	phosphate	4 (4)	0.145	0.548
glutamate dependent acid resistance	HumanCyc	1	glutamate	4 (4)	0.145	0.548
Negative regulation of FGFR4 signaling	Reactome	1	phosphate	4 (4)	0.145	0.548
Chylomicron assembly	Reactome	1	cholesterol	4 (4)	0.145	0.548
Endosomal Sorting Complex Required For Transport (ESCRT)	Reactome	1	phosphate	4 (4)	0.145	0.548
Growth hormone receptor signaling	Reactome	1	phosphate	4 (4)	0.145	0.548
VLDL assembly	Reactome	1	cholesterol	4 (4)	0.145	0.548
TBC/RABGAPs	Reactome	1	phosphate	4 (4)	0.145	0.548
LDL remodeling	Reactome	1	cholesterol	4 (4)	0.145	0.548
histamine biosynthesis	HumanCyc	1	histidine	4 (4)	0.145	0.548
Phosphorylation of CD3 and TCR zeta chains	Reactome	1	phosphate	4 (4)	0.145	0.548
GTP hydrolysis and joining of the 60S ribosomal subunit	Reactome	1	phosphate	4 (4)	0.145	0.548
snRNP Assembly	Reactome	1	7-methylguanine	4 (4)	0.145	0.548
Translocation of ZAP-70 to Immunological synapse	Reactome	1	phosphate	4 (4)	0.145	0.548
Hh mutants that don_t undergo autocatalytic processing are degraded by ERAD	Reactome	1	phosphate	4 (4)	0.145	0.548
Hh mutants abrogate ligand secretion	Reactome	1	phosphate	4 (4)	0.145	0.548
Negative regulation of MET activity	Reactome	1	phosphate	4 (4)	0.145	0.548
CTLA4 inhibitory signaling	Reactome	1	phosphate	4 (4)	0.145	0.548
SLIT2:ROBO1 increases RHOA activity	Reactome	1	phosphate	4 (4)	0.145	0.548
Formation of Incision Complex in GG-NER	Reactome	1	phosphate	4 (4)	0.145	0.548
Ionotropic activity of kainate receptors	Reactome	1	glutamate	4 (4)	0.145	0.548
Alpha4 beta1 integrin signaling events	PID	1	phosphate	4 (4)	0.145	0.548
Activation of BAD and translocation to mitochondria	Reactome	1	phosphate	4 (4)	0.145	0.548
Activation of BH3-only proteins	Reactome	1	phosphate	4 (4)	0.145	0.548
HDL clearance	Reactome	1	cholesterol	4 (4)	0.145	0.548
Intrinsic Pathway for Apoptosis	Reactome	1	phosphate	4 (4)	0.145	0.548
Chylomicron clearance	Reactome	1	cholesterol	4 (4)	0.145	0.548
Pyrophosphate hydrolysis	Reactome	1	phosphate	4 (4)	0.145	0.548
VLDL clearance	Reactome	1	cholesterol	4 (4)	0.145	0.548
Cyclin D associated events in G1	Reactome	1	phosphate	4 (4)	0.145	0.548
G1 Phase	Reactome	1	phosphate	4 (4)	0.145	0.548
Cyclin E associated events during G1/S transition	Reactome	1	phosphate	4 (4)	0.145	0.548
Activation of kainate receptors upon glutamate binding	Reactome	1	glutamate	4 (4)	0.145	0.548
Type II diabetes mellitus	Wikipathways	1	pyruvate	4 (4)	0.145	0.548
Transport of Mature mRNA derived from an Intron-Containing Transcript	Reactome	1	phosphate	4 (4)	0.145	0.548
Inositol transporters	Reactome	1	myo-inositol	4 (4)	0.145	0.548
Lysosome - Homo sapiens (human)	KEGG	1	mannose	4 (4)	0.145	0.548
regulation of bad phosphorylation	BioCarta	1	ceramide	4 (4)	0.145	0.548
PTK6 Down-Regulation	Reactome	1	phosphate	4 (4)	0.145	0.548
Apoptosis - Homo sapiens (human)	KEGG	1	sphingosine	4 (4)	0.145	0.548
G1/S Transition	Reactome	1	phosphate	4 (4)	0.145	0.548
Mitotic G1-G1/S phases	Reactome	1	phosphate	4 (4)	0.145	0.548
phosphatidylserine biosynthesis I	HumanCyc	1	choline	4 (4)	0.145	0.548
Nuclear Events (kinase and transcription factor activation)	Reactome	1	phosphate	4 (4)	0.145	0.548
Cyclin A:Cdk2-associated events at S phase entry	Reactome	1	phosphate	4 (4)	0.145	0.548
Inactivation of CDC42 and RAC1	Reactome	1	phosphate	4 (4)	0.145	0.548
Proton-coupled neutral amino acid transporters	Reactome	1	glycine	4 (4)	0.145	0.548
Striated Muscle Contraction	Reactome	1	phosphate	4 (4)	0.145	0.548
Downregulation of ERBB2 signaling	Reactome	1	phosphate	4 (4)	0.145	0.548
aspartate biosynthesis	HumanCyc	1	glutamate	4 (4)	0.145	0.548
RAF-independent MAPK1/3 activation	Reactome	1	phosphate	4 (4)	0.145	0.548
Retrograde neurotrophin signalling	Reactome	1	phosphate	4 (4)	0.145	0.548
ERK/MAPK targets	Reactome	1	phosphate	4 (4)	0.145	0.548
MAPK targets/ Nuclear events mediated by MAP kinases	Reactome	1	phosphate	4 (4)	0.145	0.548
Adenylate cyclase inhibitory pathway	Reactome	1	phosphate	4 (4)	0.145	0.548
Inhibition of adenylate cyclase pathway	Reactome	1	phosphate	4 (4)	0.145	0.548
Metabolism of non-coding RNA	Reactome	1	7-methylguanine	4 (4)	0.145	0.548
COPI-dependent Golgi-to-ER retrograde traffic	Reactome	1	phosphate	4 (4)	0.145	0.548
Condensation of Prometaphase Chromosomes	Reactome	1	phosphate	4 (4)	0.145	0.548
Mitochondrial protein import	Reactome	1	phosphate	4 (4)	0.145	0.548
anandamide degradation	HumanCyc	1	arachidonate	4 (4)	0.145	0.548
Mitotic Anaphase	Reactome	1	phosphate	4 (4)	0.145	0.548
Mitotic Metaphase and Anaphase	Reactome	1	phosphate	4 (4)	0.145	0.548
Regulation of RUNX1 Expression and Activity	Reactome	1	phosphate	4 (4)	0.145	0.548
glutamine degradation/glutamate biosynthesis	HumanCyc	1	glutamate	4 (4)	0.145	0.548
Formation of tubulin folding intermediates by CCT/TriC	Reactome	1	phosphate	4 (4)	0.145	0.548
Cooperation of Prefoldin and TriC/CCT in actin and tubulin folding	Reactome	1	phosphate	4 (4)	0.145	0.548
Tenofovir Action Pathway	SMPDB	1	phosphate	4 (4)	0.145	0.548
Adefovir Dipivoxil Action Pathway	SMPDB	1	phosphate	4 (4)	0.145	0.548
Interferon alpha-beta signaling	Wikipathways	1	phosphate	4 (4)	0.145	0.548
MAPK targets- Nuclear events mediated by MAP kinases	Wikipathways	1	phosphate	4 (4)	0.145	0.548
Mitotic G1-G1-S phases	Wikipathways	1	phosphate	4 (4)	0.145	0.548
Protein folding	Wikipathways	1	phosphate	4 (4)	0.145	0.548
Interferon gamma signaling	Wikipathways	1	phosphate	4 (4)	0.145	0.548
Intrinsic Pathway for Apoptosis	Wikipathways	1	phosphate	4 (4)	0.145	0.548
TGF-beta receptor signaling activates SMADs	Reactome	1	phosphate	4 (4)	0.145	0.548
Metabolism of non-coding RNA	Wikipathways	1	7-methylguanine	4 (4)	0.145	0.548
Mitochondrial protein import	Wikipathways	1	phosphate	4 (4)	0.145	0.548
Regulation of Hypoxia-inducible Factor (HIF) by oxygen	Wikipathways	1	succinate	4 (4)	0.145	0.548
Fatty Acid Omega Oxidation	Wikipathways	1	dodecanedioate	4 (4)	0.145	0.548
VxPx cargo-targeting to cilium	Reactome	1	phosphate	4 (4)	0.145	0.548
Negative regulation of FGFR1 signaling	Reactome	1	phosphate	4 (4)	0.145	0.548
TCA Cycle Nutrient Utilization and Invasiveness of Ovarian Cancer	Wikipathways	1	pyruvate	4 (4)	0.145	0.548
Transport of Mature Transcript to Cytoplasm	Reactome	1	phosphate	4 (4)	0.145	0.548
RAF-independent MAPK1-3 activation	Wikipathways	1	phosphate	4 (4)	0.145	0.548
Processing of Capped Intron-Containing Pre-mRNA	Reactome	1	phosphate	4 (4)	0.145	0.548
Cargo trafficking to the periciliary membrane	Reactome	1	phosphate	4 (4)	0.145	0.548
Endosomal Sorting Complex Required For Transport (ESCRT)	Wikipathways	1	phosphate	4 (4)	0.145	0.548
Striated Muscle Contraction	Wikipathways	1	phosphate	4 (4)	0.145	0.548
Smooth Muscle Contraction	Wikipathways	1	phosphate	4 (4)	0.145	0.548
Pyrophosphate hydrolysis	Wikipathways	1	phosphate	4 (4)	0.145	0.548
TBC-RABGAPs	Wikipathways	1	phosphate	4 (4)	0.145	0.548
Resolution of D-loop Structures through Holliday Junction Intermediates	Reactome	1	phosphate	4 (4)	0.145	0.548
Regulation of RUNX1 Expression and Activity	Wikipathways	1	phosphate	4 (4)	0.145	0.548
Resolution of D-loop Structures through Synthesis-Dependent Strand Annealing (SDSA)	Reactome	1	phosphate	4 (4)	0.145	0.548
Resolution of D-Loop Structures	Reactome	1	phosphate	4 (4)	0.145	0.548
Acrylamide Biotransformation and Exposure Biomarkers	Wikipathways	1	valine	4 (4)	0.145	0.548
Heparan sulfate/heparin (HS-GAG) metabolism	Reactome	3	N-acetylglucosamine;sulfate;glucuronate	35 (35)	0.149	0.561
Pentose phosphate pathway - Homo sapiens (human)	KEGG	3	pyruvate;glycerate;gluconate	35 (35)	0.149	0.561
Vitamin B9 (folate) metabolism	EHMN	3	glycine;glutamate;phosphate	35 (35)	0.149	0.561
Keratan sulfate/keratin metabolism	Reactome	2	N-acetylglucosamine;sulfate	18 (18)	0.15	0.563
Vitamins B6 activation to pyridoxal phosphate	Reactome	2	pyridoxamine;pyridoxal	18 (18)	0.15	0.563
Spermidine and Spermine Biosynthesis	SMPDB	2	spermidine;phosphate	18 (18)	0.15	0.563
Kennedy pathway from Sphingolipids	Wikipathways	2	choline;choline phosphate	18 (18)	0.15	0.563
Inflammatory mediator regulation of TRP channels - Homo sapiens (human)	KEGG	3	serotonin;eicosapentaenoate;arachidonate	36 (36)	0.158	0.593
Signaling by Nuclear Receptors	Reactome	3	pyruvate;carnitine;phosphate	36 (36)	0.158	0.593
Reactions specific to the complex N-glycan synthesis pathway	Reactome	2	N-acetylglucosamine;mannose	19 (19)	0.163	0.61
Methionine salvage pathway	Reactome	2	adenine;phosphate	19 (19)	0.163	0.61
PLC beta mediated events	Reactome	2	arachidonate;phosphate	19 (19)	0.163	0.61
G-protein mediated events	Reactome	2	arachidonate;phosphate	19 (19)	0.163	0.61
Threonine and 2-Oxobutanoate Degradation	SMPDB	2	biotin;threonine	19 (19)	0.163	0.61
Riboflavin Metabolism	SMPDB	2	riboflavin;phosphate	19 (19)	0.163	0.61
Transport of organic anions	Reactome	2	cholate;glycocholate	19 (19)	0.163	0.61
Metabolism of porphyrins	Reactome	3	bilirubin;biliverdin;glycine	37 (37)	0.167	0.621
Transcriptional Regulation by TP53	Reactome	3	1-linoleoyl;glutamate;phosphate	37 (37)	0.167	0.621
Asparagine N-linked glycosylation	Reactome	7	mannose;cholate;phosphate;pyruvate;glutamate;N-acetylneuraminate;N-acetylglucosamine	119 (119)	0.171	0.621
Porphyrin and chlorophyll metabolism - Homo sapiens (human)	KEGG	8	D-urobilin;biliverdin;L-urobilin;threonine;glycine;glutamate;bilirubin;pheophorbide	141 (141)	0.172	0.621
Plasma lipoprotein remodeling	Reactome	2	cholesterol;phosphate	20 (20)	0.177	0.621
glycolysis	HumanCyc	2	pyruvate;phosphate	20 (20)	0.177	0.621
Imipramine Action Pathway	SMPDB	2	serotonin;phosphate	20 (20)	0.177	0.621
Carnitine Synthesis	SMPDB	2	succinate;glycine	20 (20)	0.177	0.621
Cannabinoid receptor signaling	Wikipathways	2	glutamate;arachidonate	20 (20)	0.177	0.621
Golgi Associated Vesicle Biogenesis	Reactome	1	phosphate	5 (5)	0.177	0.621
RAF activation	Reactome	1	phosphate	5 (5)	0.177	0.621
glycine/serine biosynthesis	HumanCyc	1	glycine	5 (5)	0.177	0.621
Negative regulation of FGFR2 signaling	Reactome	1	phosphate	5 (5)	0.177	0.621
COPI-mediated anterograde transport	Wikipathways	1	phosphate	5 (5)	0.177	0.621
Methylation Pathways	Wikipathways	1	phosphate	5 (5)	0.177	0.621
HDR through MMEJ (alt-NHEJ)	Reactome	1	nicotinamide	5 (5)	0.177	0.621
lactate fermentation (reoxidation of cytosolic NADH)	HumanCyc	1	pyruvate	5 (5)	0.177	0.621
creatine-phosphate biosynthesis	HumanCyc	1	creatine	5 (5)	0.177	0.621
Regulation of PTEN stability and activity	Reactome	1	nicotinamide	5 (5)	0.177	0.621
Ribosomal scanning and start codon recognition	Reactome	1	phosphate	5 (5)	0.177	0.621
Host Interactions of HIV factors	Reactome	1	phosphate	5 (5)	0.177	0.621
MAPK6/MAPK4 signaling	Reactome	1	phosphate	5 (5)	0.177	0.621
Collagen degradation	Reactome	1	phosphate	5 (5)	0.177	0.621
HDMs demethylate histones	Reactome	1	succinate	5 (5)	0.177	0.621
Regulation of Ras family activation	PID	1	phosphate	5 (5)	0.177	0.621
Netrin-mediated signaling events	PID	1	phosphate	5 (5)	0.177	0.621
S1P1 pathway	PID	1	sphingosine	5 (5)	0.177	0.621
Sphingosine 1-phosphate (S1P) pathway	PID	1	sphingosine	5 (5)	0.177	0.621
Nephrin/Neph1 signaling in the kidney podocyte	PID	1	cholesterol	5 (5)	0.177	0.621
Formation of ATP by chemiosmotic coupling	Reactome	1	phosphate	5 (5)	0.177	0.621
Abacavir transmembrane transport	Reactome	1	phosphate	5 (5)	0.177	0.621
Proton/oligopeptide cotransporters	Reactome	1	histidine	5 (5)	0.177	0.621
thiamin salvage III	HumanCyc	1	thiamin	5 (5)	0.177	0.621
hypoxia-inducible factor in the cardivascular system	BioCarta	1	pyruvate	5 (5)	0.177	0.621
Neurotrophin signaling pathway - Homo sapiens (human)	KEGG	1	ceramide	5 (5)	0.177	0.621
Pre-NOTCH Processing in Golgi	Reactome	1	N-acetylglucosamine	5 (5)	0.177	0.621
Proton-coupled monocarboxylate transport	Reactome	1	pyruvate	5 (5)	0.177	0.621
FoxO signaling pathway - Homo sapiens (human)	KEGG	1	glutamate	5 (5)	0.177	0.621
Lysosphingolipid and LPA receptors	Reactome	1	phosphate	5 (5)	0.177	0.621
RHO GTPases Activate ROCKs	Reactome	1	phosphate	5 (5)	0.177	0.621
APEX1-Independent Resolution of AP Sites via the Single Nucleotide Replacement Pathway	Reactome	1	phosphate	5 (5)	0.177	0.621
adenine and adenosine salvage II	HumanCyc	1	adenosine	5 (5)	0.177	0.621
Regulation of PLK1 Activity at G2/M Transition	Reactome	1	phosphate	5 (5)	0.177	0.621
SEMA3A-Plexin repulsion signaling by inhibiting Integrin adhesion	Reactome	1	phosphate	5 (5)	0.177	0.621
3-phosphoinositide degradation	HumanCyc	1	phosphate	5 (5)	0.177	0.621
Negative regulation of MAPK pathway	Reactome	1	phosphate	5 (5)	0.177	0.621
Regulation of TP53 Degradation	Reactome	1	phosphate	5 (5)	0.177	0.621
Regulation of TP53 Expression and Degradation	Reactome	1	phosphate	5 (5)	0.177	0.621
NCAM signaling for neurite out-growth	Reactome	1	phosphate	5 (5)	0.177	0.621
PTK6 Regulates RHO GTPases_ RAS GTPase and MAP kinases	Reactome	1	phosphate	5 (5)	0.177	0.621
GABA synthesis	Reactome	1	glutamate	5 (5)	0.177	0.621
sulfite oxidation	HumanCyc	1	sulfate	5 (5)	0.177	0.621
Interferon gamma signaling	Reactome	1	phosphate	5 (5)	0.177	0.621
Docetaxel Action Pathway	SMPDB	1	phosphate	5 (5)	0.177	0.621
Vincristine Action Pathway	SMPDB	1	phosphate	5 (5)	0.177	0.621
Vindesine Action Pathway	SMPDB	1	phosphate	5 (5)	0.177	0.621
Erlotinib Action Pathway	SMPDB	1	phosphate	5 (5)	0.177	0.621
protein <i>O</i>-[<i>N</i>-acetyl]-glucosylation	HumanCyc	1	N-acetylglucosamine	5 (5)	0.177	0.621
Sterol Regulatory Element-Binding Proteins (SREBP) signalling	Wikipathways	1	cholesterol	5 (5)	0.177	0.621
Eukaryotic Translation Initiation	Wikipathways	1	phosphate	5 (5)	0.177	0.621
NCAM signaling for neurite out-growth	Wikipathways	1	phosphate	5 (5)	0.177	0.621
Collagen degradation	Wikipathways	1	phosphate	5 (5)	0.177	0.621
Signaling by TGF-beta Receptor Complex	Wikipathways	1	phosphate	5 (5)	0.177	0.621
resolvin D biosynthesis	HumanCyc	1	docosahexaenoate	5 (5)	0.177	0.621
Growth hormone receptor signaling	Wikipathways	1	phosphate	5 (5)	0.177	0.621
hypusine biosynthesis	HumanCyc	1	spermidine	5 (5)	0.177	0.621
Host Interactions of HIV factors	Wikipathways	1	phosphate	5 (5)	0.177	0.621
MAPK6-MAPK4 signaling	Wikipathways	1	phosphate	5 (5)	0.177	0.621
Mitochondrial translation	Wikipathways	1	phosphate	5 (5)	0.177	0.621
SIRT1 negatively regulates rRNA expression	Wikipathways	1	nicotinamide	5 (5)	0.177	0.621
RHO GTPases Activate ROCKs	Wikipathways	1	phosphate	5 (5)	0.177	0.621
Demo complete	Wikipathways	1	cholesterol	5 (5)	0.177	0.621
HDR through MMEJ (alt-NHEJ)	Wikipathways	1	nicotinamide	5 (5)	0.177	0.621
Gene Silencing by RNA	Wikipathways	1	phosphate	5 (5)	0.177	0.621
Glucose Alanine cycle	Wikipathways	1	pyruvate	5 (5)	0.177	0.621
Gut-Liver Indole Metabolism	Wikipathways	1	tryptophan	5 (5)	0.177	0.621
Regulation of TP53 Expression and Degradation	Wikipathways	1	phosphate	5 (5)	0.177	0.621
Innate Immune System	Reactome	6	choline;phosphate;cholesterol;1-linoleoyl;gentisate;fucose	99 (99)	0.178	0.622
Cytochrome P450 - arranged by substrate type	Reactome	7	caffeine;lanosterol;deoxycholate;cholesterol;indolin-2-one;arachidonate;lithocholate	121 (121)	0.181	0.632
Hereditary Coproporphyria (HCP)	SMPDB	3	bilirubin;biliverdin;glycine	39 (39)	0.187	0.649
Porphyria Variegata (PV)	SMPDB	3	bilirubin;biliverdin;glycine	39 (39)	0.187	0.649
Congenital Erythropoietic Porphyria (CEP) or Gunther Disease	SMPDB	3	bilirubin;biliverdin;glycine	39 (39)	0.187	0.649
Acute Intermittent Porphyria	SMPDB	3	bilirubin;biliverdin;glycine	39 (39)	0.187	0.649
Porphyrin Metabolism	SMPDB	3	bilirubin;biliverdin;glycine	39 (39)	0.187	0.649
De novo fatty acid biosynthesis	EHMN	4	palmitate;oleate;stearate;phosphate	59 (59)	0.189	0.656
Biosynthesis of DHA-derived sulfido conjugates	Reactome	2	glycine;glutamate	21 (21)	0.191	0.66
Synthesis of PE	Reactome	2	1-linoleoyl;phosphate	21 (21)	0.191	0.66
ABC-family proteins mediated transport	Reactome	2	cholesterol;phosphate	21 (21)	0.191	0.66
folate transformations	HumanCyc	2	glycine;phosphate	21 (21)	0.191	0.66
Codeine Action Pathway	SMPDB	2	serotonin;phosphate	21 (21)	0.191	0.66
Vitamin B5 - CoA biosynthesis from pantothenate	EHMN	2	pantothenate;phosphate	21 (21)	0.191	0.66
Vitamin E metabolism	EHMN	2	biotin;alpha-tocopherol	21 (21)	0.191	0.66
Plasma lipoprotein assembly_ remodeling_ and clearance	Wikipathways	2	cholesterol;phosphate	21 (21)	0.191	0.66
Cysteine and methionine metabolism - Homo sapiens (human)	KEGG	4	sulfate;pyruvate;N-formylmethionine;cystine	61 (61)	0.205	0.683
Sulfite oxidase deficiency	SMPDB	2	sulfate;phosphate	22 (22)	0.205	0.683
PIP3 activates AKT signaling	Reactome	2	nicotinamide;phosphate	22 (22)	0.205	0.683
Sulfate/Sulfite Metabolism	SMPDB	2	sulfate;phosphate	22 (22)	0.205	0.683
ABC-family proteins mediated transport	Wikipathways	2	cholesterol;phosphate	22 (22)	0.205	0.683
Opioid Signalling	Wikipathways	2	arachidonate;phosphate	22 (22)	0.205	0.683
Inositol phosphate metabolism	Wikipathways	3	myo-inositol;glucuronate;phosphate	41 (41)	0.206	0.683
COPII-mediated vesicle transport	Wikipathways	1	phosphate	6 (6)	0.209	0.683
Lysosome Vesicle Biogenesis	Reactome	1	phosphate	6 (6)	0.209	0.683
Clathrin derived vesicle budding	Reactome	1	phosphate	6 (6)	0.209	0.683
SIRT1 negatively regulates rRNA expression	Reactome	1	nicotinamide	6 (6)	0.209	0.683
Interleukin-17 signaling	Reactome	1	phosphate	6 (6)	0.209	0.683
Recycling pathway of L1	Reactome	1	phosphate	6 (6)	0.209	0.683
Synthesis of PIPs in the nucleus	Reactome	1	phosphate	6 (6)	0.209	0.683
Defective CFTR causes cystic fibrosis	Reactome	1	phosphate	6 (6)	0.209	0.683
POLB-Dependent Long Patch Base Excision Repair	Reactome	1	nicotinamide	6 (6)	0.209	0.683
Hyaluronan uptake and degradation	Reactome	1	glucuronate	6 (6)	0.209	0.683
Hyaluronan metabolism	Reactome	1	glucuronate	6 (6)	0.209	0.683
Rab regulation of trafficking	Reactome	1	phosphate	6 (6)	0.209	0.683
trans-Golgi Network Vesicle Budding	Reactome	1	phosphate	6 (6)	0.209	0.683
Mitochondrial ABC transporters	Reactome	1	phosphate	6 (6)	0.209	0.683
Cap-dependent Translation Initiation	Reactome	1	phosphate	6 (6)	0.209	0.683
Eukaryotic Translation Initiation	Reactome	1	phosphate	6 (6)	0.209	0.683
Apoptosis	Reactome	1	phosphate	6 (6)	0.209	0.683
Chaperonin-mediated protein folding	Reactome	1	phosphate	6 (6)	0.209	0.683
iron-sulfur cluster biosynthesis	HumanCyc	1	phosphate	6 (6)	0.209	0.683
aspirin blocks signaling pathway involved in platelet activation	BioCarta	1	arachidonate	6 (6)	0.209	0.683
Type II diabetes mellitus - Homo sapiens (human)	KEGG	1	pyruvate	6 (6)	0.209	0.683
RHO GTPases activate PAKs	Reactome	1	phosphate	6 (6)	0.209	0.683
EGFR downregulation	Reactome	1	phosphate	6 (6)	0.209	0.683
Resolution of AP sites via the multiple-nucleotide patch replacement pathway	Reactome	1	nicotinamide	6 (6)	0.209	0.683
Sema4D mediated inhibition of cell attachment and migration	Reactome	1	phosphate	6 (6)	0.209	0.683
MAP kinase activation	Reactome	1	phosphate	6 (6)	0.209	0.683
Sema4D in semaphorin signaling	Reactome	1	phosphate	6 (6)	0.209	0.683
Activation of GABAB receptors	Reactome	1	phosphate	6 (6)	0.209	0.683
GAB1 signalosome	Reactome	1	phosphate	6 (6)	0.209	0.683
Semaphorin interactions	Reactome	1	phosphate	6 (6)	0.209	0.683
Protein folding	Reactome	1	phosphate	6 (6)	0.209	0.683
Mitotic Prometaphase	Reactome	1	phosphate	6 (6)	0.209	0.683
Trafficking of GluR2-containing AMPA receptors	Reactome	1	phosphate	6 (6)	0.209	0.683
Trafficking of AMPA receptors	Reactome	1	phosphate	6 (6)	0.209	0.683
GABA B receptor activation	Reactome	1	phosphate	6 (6)	0.209	0.683
S-adenosyl-L-methionine biosynthesis	HumanCyc	1	phosphate	6 (6)	0.209	0.683
Synthesis of PS	Reactome	1	choline	6 (6)	0.209	0.683
Paclitaxel Action Pathway	SMPDB	1	phosphate	6 (6)	0.209	0.683
Vinblastine Action Pathway	SMPDB	1	phosphate	6 (6)	0.209	0.683
Vinorelbine Action Pathway	SMPDB	1	phosphate	6 (6)	0.209	0.683
Resolution of Sister Chromatid Cohesion	Reactome	1	phosphate	6 (6)	0.209	0.683
Insulin Signalling	SMPDB	1	phosphate	6 (6)	0.209	0.683
Platelet sensitization by LDL	Reactome	1	cholesterol	6 (6)	0.209	0.683
Semaphorin interactions	Wikipathways	1	phosphate	6 (6)	0.209	0.683
Signaling by Insulin receptor	Wikipathways	1	phosphate	6 (6)	0.209	0.683
mRNA Capping	Wikipathways	1	phosphate	6 (6)	0.209	0.683
Neurotransmitter uptake and metabolism In glial cells	Wikipathways	1	phosphate	6 (6)	0.209	0.683
Neurotransmitter receptors and postsynaptic signal transmission	Wikipathways	1	serotonin	6 (6)	0.209	0.683
Mitotic Metaphase and Anaphase	Wikipathways	1	phosphate	6 (6)	0.209	0.683
MicroRNA (miRNA) biogenesis	Reactome	1	phosphate	6 (6)	0.209	0.683
Mitotic Prometaphase	Wikipathways	1	phosphate	6 (6)	0.209	0.683
MHC class II antigen presentation	Wikipathways	1	phosphate	6 (6)	0.209	0.683
S Phase	Wikipathways	1	phosphate	6 (6)	0.209	0.683
Lipid storage and perilipins in skeletal muscle	Wikipathways	1	glycerol	6 (6)	0.209	0.683
RHO GTPases activate PAKs	Wikipathways	1	phosphate	6 (6)	0.209	0.683
RHO GTPases activate PKNs	Wikipathways	1	phosphate	6 (6)	0.209	0.683
Assembly of the primary cilium	Wikipathways	1	phosphate	6 (6)	0.209	0.683
trans-Golgi Network Vesicle Budding	Wikipathways	1	phosphate	6 (6)	0.209	0.683
Transcription-Coupled Nucleotide Excision Repair (TC-NER)	Reactome	1	phosphate	6 (6)	0.209	0.683
HDAC6 interactions	Wikipathways	1	cholesterol	6 (6)	0.209	0.683
Cilium Assembly	Wikipathways	1	phosphate	6 (6)	0.209	0.683
HDR through Homologous Recombination (HRR)	Reactome	1	phosphate	6 (6)	0.209	0.683
Cilium Assembly	Reactome	1	phosphate	6 (6)	0.209	0.683
Tryptophan degradation	INOH	4	serotonin;tryptamine;glycine;phosphate	62 (62)	0.213	0.694
Squalene and cholesterol biosynthesis	EHMN	3	cholesterol;lanosterol;phosphate	42 (42)	0.216	0.706
HS-GAG degradation	Reactome	2	sulfate;glucuronate	23 (23)	0.219	0.713
Antimicrobial peptides	Reactome	2	gentisate;phosphate	23 (23)	0.219	0.713
Abacavir metabolism	Reactome	2	inosine;adenosine	23 (23)	0.219	0.713
Inositol Phosphate Metabolism	SMPDB	2	myo-inositol;phosphate	23 (23)	0.219	0.713
Ion channel transport	Wikipathways	2	urate;phosphate	23 (23)	0.219	0.713
Glyoxylate metabolism and glycine degradation	Reactome	3	pyruvate;glycine;oxalate	43 (43)	0.227	0.734
Inositol phosphate metabolism	Reactome	3	phosphate;glucuronate;myo-inositol	43 (43)	0.227	0.734
Post-translational protein modification	Reactome	9	mannose;cholate;phosphate;pyruvate;glycine;glutamate;spermidine;N-acetylglucosamine;N-acetylneuraminate	176 (176)	0.232	0.734
Amino sugar and nucleotide sugar metabolism - Homo sapiens (human)	KEGG	6	mannose;N-acetylmuramate;arabinose;glucuronate;N-acetylneuraminate;N-acetylglucosamine	108 (108)	0.232	0.734
Epigenetic regulation of gene expression	Reactome	2	succinate;nicotinamide	24 (24)	0.234	0.734
Ion channel transport	Reactome	2	urate;phosphate	24 (24)	0.234	0.734
Linoleic acid (LA) metabolism	Reactome	2	linoleate;phosphate	24 (24)	0.234	0.734
Aldosterone synthesis and secretion - Homo sapiens (human)	KEGG	2	cholesterol;arachidonate	24 (24)	0.234	0.734
Ovarian steroidogenesis - Homo sapiens (human)	KEGG	2	cholesterol;arachidonate	24 (24)	0.234	0.734
Neurotransmitter clearance	Reactome	2	choline;serotonin	24 (24)	0.234	0.734
Opioid Signalling	Reactome	2	arachidonate;phosphate	24 (24)	0.234	0.734
Glycolysis	SMPDB	2	pyruvate;phosphate	24 (24)	0.234	0.734
Glycogenosis_ Type VII. Tarui disease	SMPDB	2	pyruvate;phosphate	24 (24)	0.234	0.734
Fanconi-bickel syndrome	SMPDB	2	pyruvate;phosphate	24 (24)	0.234	0.734
Neurotransmitter clearance	Wikipathways	2	choline;serotonin	24 (24)	0.234	0.734
Signaling by Receptor Tyrosine Kinases	Reactome	3	sphingosine;adenosine;phosphate	44 (44)	0.237	0.734
Signaling by PTK6	Wikipathways	1	phosphate	7 (7)	0.239	0.734
GABA receptor activation	Wikipathways	1	phosphate	7 (7)	0.239	0.734
ABC transporter disorders	Reactome	1	phosphate	7 (7)	0.239	0.734
Disorders of transmembrane transporters	Reactome	1	phosphate	7 (7)	0.239	0.734
Monoamine GPCRs	Wikipathways	1	serotonin	7 (7)	0.239	0.734
glutamate removal from folates	HumanCyc	1	glutamate	7 (7)	0.239	0.734
spermidine biosynthesis	HumanCyc	1	spermidine	7 (7)	0.239	0.734
mRNA capping	HumanCyc	1	phosphate	7 (7)	0.239	0.734
L-serine degradation	HumanCyc	1	pyruvate	7 (7)	0.239	0.734
spermine biosynthesis	HumanCyc	1	spermidine	7 (7)	0.239	0.734
Transport and synthesis of PAPS	Reactome	1	sulfate	7 (7)	0.239	0.734
Transcription of the HIV genome	Reactome	1	phosphate	7 (7)	0.239	0.734
NAD salvage	HumanCyc	1	nicotinamide	7 (7)	0.239	0.734
RNA Polymerase II Transcription Initiation And Promoter Clearance	Reactome	1	phosphate	7 (7)	0.239	0.734
Hydrolysis of LPE	Reactome	1	glycerol 3-phosphate	7 (7)	0.239	0.734
Adipocytokine signaling pathway - Homo sapiens (human)	KEGG	1	ceramide	7 (7)	0.239	0.734
Long-term potentiation - Homo sapiens (human)	KEGG	1	glutamate	7 (7)	0.239	0.734
RHO GTPases Activate Formins	Reactome	1	phosphate	7 (7)	0.239	0.734
Nicotine addiction - Homo sapiens (human)	KEGG	1	glutamate	7 (7)	0.239	0.734
Nucleotide-like (purinergic) receptors	Reactome	1	adenosine	7 (7)	0.239	0.734
Cyclin A/B1/B2 associated events during G2/M transition	Reactome	1	phosphate	7 (7)	0.239	0.734
Rapoport-Luebering glycolytic shunt	HumanCyc	1	phosphate	7 (7)	0.239	0.734
Synaptic Vesicle Pathway	Wikipathways	1	serotonin	7 (7)	0.239	0.734
Progressive trimming of alpha-1_2-linked mannose residues from Man9/8/7GlcNAc2 to produce Man5GlcNAc2	Reactome	1	mannose	7 (7)	0.239	0.734
pregnenolone biosynthesis	HumanCyc	1	cholesterol	7 (7)	0.239	0.734
Chylomicron remodeling	Reactome	1	cholesterol	7 (7)	0.239	0.734
sulfate activation for sulfonation	HumanCyc	1	sulfate	7 (7)	0.239	0.734
Signaling by PTK6	Reactome	1	phosphate	7 (7)	0.239	0.734
Signaling by Non-Receptor Tyrosine Kinases	Reactome	1	phosphate	7 (7)	0.239	0.734
Acetylcholine Neurotransmitter Release Cycle	Reactome	1	choline	7 (7)	0.239	0.734
Biosynthesis of A2E_ implicated in retinal degradation	Reactome	1	1-linoleoyl	7 (7)	0.239	0.734
pyruvate decarboxylation to acetyl CoA	HumanCyc	1	pyruvate	7 (7)	0.239	0.734
phospho-PLA2 pathway	Reactome	1	arachidonate	7 (7)	0.239	0.734
GABA receptor activation	Reactome	1	phosphate	7 (7)	0.239	0.734
flavin biosynthesis	HumanCyc	1	riboflavin	7 (7)	0.239	0.734
Adenylate cyclase activating pathway	Reactome	1	phosphate	7 (7)	0.239	0.734
mRNA Capping	Reactome	1	phosphate	7 (7)	0.239	0.734
Energy dependent regulation of mTOR by LKB1-AMPK	Reactome	1	phosphate	7 (7)	0.239	0.734
dolichyl-diphosphooligosaccharide biosynthesis	HumanCyc	1	N-acetylglucosamine	7 (7)	0.239	0.734
Retinoid cycle disease events	Reactome	1	1-linoleoyl	7 (7)	0.239	0.734
Diseases associated with visual transduction	Reactome	1	1-linoleoyl	7 (7)	0.239	0.734
Transcriptional activation of mitochondrial biogenesis	Reactome	1	nicotinamide	7 (7)	0.239	0.734
glycogenolysis	HumanCyc	1	phosphate	7 (7)	0.239	0.734
Biotin Metabolism	SMPDB	1	biotin	7 (7)	0.239	0.734
Intracellular Signalling Through LHCGR Receptor and Luteinizing Hormone/Choriogonadotropin	SMPDB	1	phosphate	7 (7)	0.239	0.734
Intracellular Signalling Through FSH Receptor and Follicle Stimulating Hormone	SMPDB	1	phosphate	7 (7)	0.239	0.734
Multiple carboxylase deficiency_ neonatal or early onset form	SMPDB	1	biotin	7 (7)	0.239	0.734
oleate biosynthesis	HumanCyc	1	oleate	7 (7)	0.239	0.734
Biotinidase Deficiency	SMPDB	1	biotin	7 (7)	0.239	0.734
Recruitment and ATM-mediated phosphorylation of repair and signaling proteins at DNA double strand breaks	Reactome	1	phosphate	7 (7)	0.239	0.734
ALKBH2 mediated reversal of alkylation damage	Reactome	1	succinate	7 (7)	0.239	0.734
Energy dependent regulation of mTOR by LKB1-AMPK	Wikipathways	1	phosphate	7 (7)	0.239	0.734
fructose 2_6-bisphosphate synthesis	HumanCyc	1	phosphate	7 (7)	0.239	0.734
Translocation of SLC2A4 (GLUT4) to the plasma membrane	Wikipathways	1	phosphate	7 (7)	0.239	0.734
aspirin triggered resolvin D biosynthesis	HumanCyc	1	docosahexaenoate	7 (7)	0.239	0.734
lipoxin biosynthesis	HumanCyc	1	arachidonate	7 (7)	0.239	0.734
ALKBH3 mediated reversal of alkylation damage	Reactome	1	succinate	7 (7)	0.239	0.734
RHO GTPases Activate Formins	Wikipathways	1	phosphate	7 (7)	0.239	0.734
tRNA processing in the nucleus	Wikipathways	1	phosphate	7 (7)	0.239	0.734
Selective serotonin reuptake inhibitors lead to several adverse outcomes	Wikipathways	1	serotonin	7 (7)	0.239	0.734
Intestinal absorption	Wikipathways	1	cholesterol	7 (7)	0.239	0.734
Translocation of GLUT4 to the plasma membrane	Reactome	1	phosphate	7 (7)	0.239	0.734
Phosphatidylcholine catabolism	Wikipathways	1	choline	7 (7)	0.239	0.734
Thermogenesis	Wikipathways	2	glycerol;carnitine	25 (25)	0.248	0.758
Signaling by WNT	Reactome	2	nicotinamide;phosphate	25 (25)	0.248	0.758
Regulation of insulin secretion	Reactome	2	palmitate;oleate	25 (25)	0.248	0.758
TP53 Regulates Metabolic Genes	Reactome	2	glutamate;phosphate	25 (25)	0.248	0.758
Plasma lipoprotein assembly_ remodeling_ and clearance	Reactome	2	cholesterol;phosphate	25 (25)	0.248	0.758
Prostaglandin Leukotriene metabolism	INOH	2	glutamate;arachidonate	25 (25)	0.248	0.758
Tyrosinemia_ transient_ of the newborn	SMPDB	4	tyramine;glutamate;4-hydroxyphenylacetate;fumarate	67 (67)	0.254	0.771
Dopamine beta-hydroxylase deficiency	SMPDB	4	tyramine;glutamate;4-hydroxyphenylacetate;fumarate	67 (67)	0.254	0.771
Tyrosine Metabolism	SMPDB	4	tyramine;glutamate;4-hydroxyphenylacetate;fumarate	67 (67)	0.254	0.771
Alkaptonuria	SMPDB	4	tyramine;glutamate;4-hydroxyphenylacetate;fumarate	67 (67)	0.254	0.771
Monoamine oxidase-a deficiency (MAO-A)	SMPDB	4	tyramine;glutamate;4-hydroxyphenylacetate;fumarate	67 (67)	0.254	0.771
Hawkinsinuria	SMPDB	4	tyramine;glutamate;4-hydroxyphenylacetate;fumarate	67 (67)	0.254	0.771
Tyrosinemia Type I	SMPDB	4	tyramine;glutamate;4-hydroxyphenylacetate;fumarate	67 (67)	0.254	0.771
Flavan-3-ols	Wikipathways	4	phenylacetate;dihydroferulic acid;4-hydroxyphenylacetate;benzoate	67 (67)	0.254	0.771
Galactose metabolism - Homo sapiens (human)	KEGG	3	mannose;glycerol;myo-inositol	46 (46)	0.258	0.778
Cholesterol biosynthesis	Reactome	3	cholesterol;lanosterol;phosphate	46 (46)	0.258	0.778
Ubiquinone and other terpenoid-quinone biosynthesis - Homo sapiens (human)	KEGG	5	delta-tocopherol;3-(4-hydroxyphenyl)lactate;gamma-tocotrienol;alpha-tocopherol;gamma-tocopherol	90 (90)	0.262	0.778
Vascular smooth muscle contraction - Homo sapiens (human)	KEGG	2	adenosine;arachidonate	26 (26)	0.263	0.778
Propanoate metabolism	INOH	2	2-hydroxybutyrate;phosphate	26 (26)	0.263	0.778
Lidocaine (Local Anaesthetic) Action Pathway	SMPDB	2	serotonin;phosphate	26 (26)	0.263	0.778
Immune System	Reactome	7	choline;phosphate;cholesterol;ceramide;1-linoleoyl;gentisate;fucose	136 (136)	0.265	0.778
tRNA modification in the nucleus and cytosol	Reactome	3	succinate;pyruvate;guanine	47 (47)	0.268	0.778
Cholesterol biosynthesis	Wikipathways	3	cholesterol;lanosterol;phosphate	47 (47)	0.268	0.778
Signaling by NTRK3 (TRKC)	Wikipathways	1	phosphate	8 (8)	0.268	0.778
Glutamate binding_ activation of AMPA receptors and synaptic plasticity	Wikipathways	1	phosphate	8 (8)	0.268	0.778
COX reactions	Reactome	1	arachidonate	8 (8)	0.268	0.778
Acyl chain remodelling of PI	Reactome	1	glycerophosphoinositol	8 (8)	0.268	0.778
Signaling by FGFR4	Reactome	1	phosphate	8 (8)	0.268	0.778
Transferrin endocytosis and recycling	Reactome	1	phosphate	8 (8)	0.268	0.778
Lysosomal oligosaccharide catabolism	Reactome	1	mannose	8 (8)	0.268	0.778
Conjugation of salicylate with glycine	Reactome	1	glycine	8 (8)	0.268	0.778
Oxidative Stress Induced Senescence	Reactome	1	succinate	8 (8)	0.268	0.778
Glutamatergic synapse - Homo sapiens (human)	KEGG	1	glutamate	8 (8)	0.268	0.778
pyrimidine deoxyribonucleotide phosphorylation	HumanCyc	1	2-deoxycytidine 5-monophosphate	8 (8)	0.268	0.778
Downstream TCR signaling	Reactome	1	phosphate	8 (8)	0.268	0.778
Signaling by MET	Reactome	1	phosphate	8 (8)	0.268	0.778
Synthesis of Hepoxilins (HX) and Trioxilins (TrX)	Reactome	1	arachidonate	8 (8)	0.268	0.778
D-<i>myo</i>-inositol (1_3_4)-trisphosphate biosynthesis	HumanCyc	1	phosphate	8 (8)	0.268	0.778
Degradation of the extracellular matrix	Reactome	1	phosphate	8 (8)	0.268	0.778
Antigen Presentation: Folding_ assembly and peptide loading of class I MHC	Reactome	1	phosphate	8 (8)	0.268	0.778
glycine cleavage	HumanCyc	1	glycine	8 (8)	0.268	0.778
Mitochondrial biogenesis	Reactome	1	nicotinamide	8 (8)	0.268	0.778
Cocaine addiction - Homo sapiens (human)	KEGG	1	glutamate	8 (8)	0.268	0.778
Organic anion transport	Reactome	1	urate	8 (8)	0.268	0.778
Mitochondrial translation initiation	Reactome	1	phosphate	8 (8)	0.268	0.778
C20 prostanoid biosynthesis	HumanCyc	1	arachidonate	8 (8)	0.268	0.778
Synthesis of IPs in the ER lumen	Reactome	1	phosphate	8 (8)	0.268	0.778
Gene Silencing by RNA	Reactome	1	phosphate	8 (8)	0.268	0.778
G2/M Transition	Reactome	1	phosphate	8 (8)	0.268	0.778
Mitotic G2-G2/M phases	Reactome	1	phosphate	8 (8)	0.268	0.778
Glutamate Neurotransmitter Release Cycle	Reactome	1	glutamate	8 (8)	0.268	0.778
Intestinal absorption	Reactome	1	cholesterol	8 (8)	0.268	0.778
heparan sulfate biosynthesis (late stages)	HumanCyc	1	N-acetylglucosamine	8 (8)	0.268	0.778
Signaling by ROBO receptors	Reactome	1	phosphate	8 (8)	0.268	0.778
Signaling by FGFR1	Wikipathways	1	phosphate	8 (8)	0.268	0.778
PI5P Regulates TP53 Acetylation	Reactome	1	phosphate	8 (8)	0.268	0.778
NADH repair	HumanCyc	1	phosphate	8 (8)	0.268	0.778
Ficolins bind to repetitive carbohydrate structures on the target cell surface	Reactome	1	fucose	8 (8)	0.268	0.778
Lectin pathway of complement activation	Reactome	1	fucose	8 (8)	0.268	0.778
Hypusine synthesis from eIF5A-lysine	Reactome	1	spermidine	8 (8)	0.268	0.778
mucin core 1 and core 2 <i>O</i>-glycosylation	HumanCyc	1	N-acetylglucosamine	8 (8)	0.268	0.778
Passive transport by Aquaporins	Reactome	1	glycerol	8 (8)	0.268	0.778
Capecitabine Action Pathway	SMPDB	1	phosphate	8 (8)	0.268	0.778
Capecitabine Metabolism Pathway	SMPDB	1	phosphate	8 (8)	0.268	0.778
Intracellular Signalling Through Histamine H2 Receptor and Histamine	SMPDB	1	phosphate	8 (8)	0.268	0.778
RNA Polymerase II Transcription	Wikipathways	1	phosphate	8 (8)	0.268	0.778
Signaling by PDGF	Wikipathways	1	phosphate	8 (8)	0.268	0.778
Signaling by ROBO receptors	Wikipathways	1	phosphate	8 (8)	0.268	0.778
threonine degradation	HumanCyc	1	threonine	8 (8)	0.268	0.778
Mitotic G2-G2-M phases	Wikipathways	1	phosphate	8 (8)	0.268	0.778
Eukaryotic Translation Termination	Wikipathways	1	phosphate	8 (8)	0.268	0.778
Spinal Cord Injury	Wikipathways	1	arachidonate	8 (8)	0.268	0.778
PDGF Pathway	Wikipathways	1	arachidonate	8 (8)	0.268	0.778
O-linked glycosylation of mucins	Reactome	1	N-acetylglucosamine	8 (8)	0.268	0.778
Oxidative Stress Induced Senescence	Wikipathways	1	succinate	8 (8)	0.268	0.778
Lysosomal oligosaccharide catabolism	Wikipathways	1	mannose	8 (8)	0.268	0.778
rRNA modification in the nucleus and cytosol	Wikipathways	1	phosphate	8 (8)	0.268	0.778
Signaling by FGFR1	Reactome	1	phosphate	8 (8)	0.268	0.778
Signaling by MET	Wikipathways	1	phosphate	8 (8)	0.268	0.778
Metal sequestration by antimicrobial proteins	Reactome	1	gentisate	8 (8)	0.268	0.778
Tryptophan metabolism	Wikipathways	2	tryptamine;2-aminophenol	27 (27)	0.277	0.8
Synthesis of very long-chain fatty acyl-CoAs	Reactome	2	palmitate;arachidonate	27 (27)	0.277	0.8
RHO GTPase Effectors	Reactome	2	succinate;phosphate	27 (27)	0.277	0.8
Signaling by Rho GTPases	Reactome	2	succinate;phosphate	27 (27)	0.277	0.8
Citalopram Action Pathway	SMPDB	2	serotonin;phosphate	27 (27)	0.277	0.8
Leukotriene metabolism	EHMN	2	glycine;arachidonate	27 (27)	0.277	0.8
Cellular responses to stress	Reactome	3	succinate;nicotinamide;phosphate	48 (48)	0.279	0.803
Galactose metabolism	EHMN	3	mannose;glycerol;phosphate	48 (48)	0.279	0.803
superpathway of tryptophan utilization	HumanCyc	4	serotonin;tryptamine;adipate;glutamate	70 (70)	0.28	0.806
G alpha (i) signalling events	Wikipathways	5	succinate;serotonin;caffeine;adenosine;phosphate	93 (93)	0.284	0.811
Biotin metabolism - Homo sapiens (human)	KEGG	2	pimelate;biotin	28 (28)	0.291	0.811
Folate malabsorption_ hereditary	SMPDB	2	glutamate;phosphate	28 (28)	0.291	0.811
Phenylalanine and Tyrosine Metabolism	SMPDB	2	glutamate;fumarate	28 (28)	0.291	0.811
Folate Metabolism	SMPDB	2	glutamate;phosphate	28 (28)	0.291	0.811
Phenylketonuria	SMPDB	2	glutamate;fumarate	28 (28)	0.291	0.811
Selenoamino Acid Metabolism	SMPDB	2	adenosine;phosphate	28 (28)	0.291	0.811
Tyrosinemia Type 3 (TYRO3)	SMPDB	2	glutamate;fumarate	28 (28)	0.291	0.811
Tyrosinemia Type 2 (or Richner-Hanhart syndrome)	SMPDB	2	glutamate;fumarate	28 (28)	0.291	0.811
Vitamin A (retinol) metabolism	EHMN	2	1-linoleoyl;phosphate	28 (28)	0.291	0.811
Methylenetetrahydrofolate Reductase Deficiency (MTHFRD)	SMPDB	2	glutamate;phosphate	28 (28)	0.291	0.811
ESR-mediated signaling	Wikipathways	1	phosphate	9 (9)	0.296	0.811
Signaling by FGFR2	Reactome	1	phosphate	9 (9)	0.296	0.811
Arachidonate Epoxygenase - Epoxide Hydrolase	Wikipathways	1	arachidonate	9 (9)	0.296	0.811
Toll Like Receptor 5 (TLR5) Cascade	Reactome	1	phosphate	9 (9)	0.296	0.811
Biotin transport and metabolism	Reactome	1	biotin	9 (9)	0.296	0.811
methylglyoxal degradation VI	HumanCyc	1	pyruvate	9 (9)	0.296	0.811
glutamate biosynthesis/degradation	HumanCyc	1	glutamate	9 (9)	0.296	0.811
Collagen biosynthesis and modifying enzymes	Reactome	1	succinate	9 (9)	0.296	0.811
Keratan sulfate degradation	Reactome	1	sulfate	9 (9)	0.296	0.811
MyD88 cascade initiated on plasma membrane	Reactome	1	phosphate	9 (9)	0.296	0.811
Toll Like Receptor 10 (TLR10) Cascade	Reactome	1	phosphate	9 (9)	0.296	0.811
Regulation of IFNA signaling	Reactome	1	phosphate	9 (9)	0.296	0.811
TCR signaling	Reactome	1	phosphate	9 (9)	0.296	0.811
Costimulation by the CD28 family	Reactome	1	phosphate	9 (9)	0.296	0.811
&gamma;-linolenate biosynthesis	HumanCyc	1	linoleate	9 (9)	0.296	0.811
Influenza Life Cycle	Reactome	1	phosphate	9 (9)	0.296	0.811
wybutosine biosynthesis	HumanCyc	1	pyruvate	9 (9)	0.296	0.811
Influenza Infection	Reactome	1	phosphate	9 (9)	0.296	0.811
Lactose Degradation	SMPDB	1	phosphate	9 (9)	0.296	0.811
mTOR signalling	Reactome	1	phosphate	9 (9)	0.296	0.811
Propionyl-CoA catabolism	Reactome	1	phosphate	9 (9)	0.296	0.811
LDL clearance	Reactome	1	cholesterol	9 (9)	0.296	0.811
Plasma lipoprotein clearance	Reactome	1	cholesterol	9 (9)	0.296	0.811
D-<i>myo</i>-inositol (1_4_5_6)-tetrakisphosphate biosynthesis	HumanCyc	1	phosphate	9 (9)	0.296	0.811
eicosanoid metabolism	BioCarta	1	arachidonate	9 (9)	0.296	0.811
Signaling by EGFR	Reactome	1	phosphate	9 (9)	0.296	0.811
HS-GAG biosynthesis	Reactome	1	N-acetylglucosamine	9 (9)	0.296	0.811
Synthesis of PIPs at the ER membrane	Reactome	1	phosphate	9 (9)	0.296	0.811
Transcriptional regulation by RUNX1	Reactome	1	phosphate	9 (9)	0.296	0.811
D-<i>myo</i>-inositol (3_4_5_6)-tetrakisphosphate biosynthesis	HumanCyc	1	phosphate	9 (9)	0.296	0.811
propionyl-CoA degradation	HumanCyc	1	phosphate	9 (9)	0.296	0.811
Regulation of TP53 Activity through Acetylation	Reactome	1	phosphate	9 (9)	0.296	0.811
Keratan sulfate biosynthesis	Reactome	1	N-acetylglucosamine	9 (9)	0.296	0.811
glycerol-3-phosphate shuttle	HumanCyc	1	glycerol 3-phosphate	9 (9)	0.296	0.811
7-(3-amino-3-carboxypropyl)-wyosine biosynthesis	HumanCyc	1	pyruvate	9 (9)	0.296	0.811
&alpha;-tocopherol degradation	HumanCyc	1	alpha-tocopherol	9 (9)	0.296	0.811
Bopindolol Action Pathway	SMPDB	1	phosphate	9 (9)	0.296	0.811
Intracellular Signalling Through Prostacyclin Receptor and Prostacyclin	SMPDB	1	phosphate	9 (9)	0.296	0.811
Clopidogrel Metabolism Pathway	SMPDB	1	phosphate	9 (9)	0.296	0.811
Clopidogrel Action Pathway	SMPDB	1	phosphate	9 (9)	0.296	0.811
Phenylacetate Metabolism	SMPDB	1	phenylacetate	9 (9)	0.296	0.811
Muscle/Heart Contraction	SMPDB	1	phosphate	9 (9)	0.296	0.811
Bupranolol Action Pathway	SMPDB	1	phosphate	9 (9)	0.296	0.811
terminal <i>O</i>-glycans residues modification	HumanCyc	1	N-acetylglucosamine	9 (9)	0.296	0.811
Isradipine Action Pathway	SMPDB	1	phosphate	9 (9)	0.296	0.811
Pyruvaldehyde Degradation	SMPDB	1	pyruvate	9 (9)	0.296	0.811
Lactose Intolerance	SMPDB	1	phosphate	9 (9)	0.296	0.811
DNA Double Strand Break Response	Reactome	1	phosphate	9 (9)	0.296	0.811
Scavenging by Class F Receptors	Reactome	1	cholesterol	9 (9)	0.296	0.811
TCR signaling	Wikipathways	1	phosphate	9 (9)	0.296	0.811
fatty acid biosynthesis initiation	HumanCyc	1	phosphate	9 (9)	0.296	0.811
Costimulation by the CD28 family	Wikipathways	1	phosphate	9 (9)	0.296	0.811
ESR-mediated signaling	Reactome	1	phosphate	9 (9)	0.296	0.811
Passive transport by Aquaporins	Wikipathways	1	glycerol	9 (9)	0.296	0.811
COPII-mediated vesicle transport	Reactome	1	phosphate	9 (9)	0.296	0.811
Collagen biosynthesis and modifying enzymes	Wikipathways	1	succinate	9 (9)	0.296	0.811
Quercetin and Nf-kB- AP-1 Induced Cell Apoptosis	Wikipathways	1	arachidonate	9 (9)	0.296	0.811
Deadenylation-dependent mRNA decay	Wikipathways	1	phosphate	9 (9)	0.296	0.811
Influenza Life Cycle	Wikipathways	1	phosphate	9 (9)	0.296	0.811
aspirin-triggered lipoxin biosynthesis	HumanCyc	1	arachidonate	9 (9)	0.296	0.811
EPH-Ephrin signaling	Wikipathways	1	phosphate	9 (9)	0.296	0.811
Signaling by FGFR4	Wikipathways	1	phosphate	9 (9)	0.296	0.811
TET1_2_3 and TDG demethylate DNA	Wikipathways	1	succinate	9 (9)	0.296	0.811
Fatty Acid Biosynthesis	Wikipathways	1	pyruvate	9 (9)	0.296	0.811
Cytosine methylation	Wikipathways	1	cytosine	9 (9)	0.296	0.811
Regulation of TP53 Activity through Acetylation	Wikipathways	1	phosphate	9 (9)	0.296	0.811
Carboxyterminal post-translational modifications of tubulin	Wikipathways	1	phosphate	9 (9)	0.296	0.811
Cargo recognition for clathrin-mediated endocytosis	Wikipathways	1	cholesterol	9 (9)	0.296	0.811
Fatty acid biosynthesis - Homo sapiens (human)	KEGG	3	palmitate;oleate;stearate	50 (50)	0.3	0.819
Toll-Like Receptors Cascades	Reactome	2	cholesterol;phosphate	29 (29)	0.306	0.832
Methotrexate Action Pathway	SMPDB	2	glutamate;phosphate	29 (29)	0.306	0.832
Scavenging by Class A Receptors	Reactome	2	cholesterol;mannose	29 (29)	0.306	0.832
Phosphatidylinositol signaling system - Homo sapiens (human)	KEGG	2	1-linoleoyl;myo-inositol	29 (29)	0.306	0.832
Signaling by Retinoic Acid	Reactome	2	pyruvate;carnitine	29 (29)	0.306	0.832
N-Glycan biosynthesis	EHMN	3	N-acetylglucosamine;mannose;phosphate	51 (51)	0.31	0.832
Interconversion of nucleotide di- and triphosphates	Wikipathways	3	2-deoxyadenosine 5-monophosphate;2-deoxycytidine 5-monophosphate;phosphate	51 (51)	0.31	0.832
Membrane Trafficking	Reactome	2	cholesterol;phosphate	30 (30)	0.32	0.832
Extracellular matrix organization	Reactome	2	succinate;phosphate	30 (30)	0.32	0.832
Nicotine Action Pathway	SMPDB	2	serotonin;phosphate	30 (30)	0.32	0.832
Intracellular signaling by second messengers	Reactome	2	nicotinamide;phosphate	30 (30)	0.32	0.832
thymine degradation	HumanCyc	1	thymine	10 (10)	0.323	0.832
GPCRs_ Class A Rhodopsin-like	Wikipathways	1	serotonin	10 (10)	0.323	0.832
Sulfation Biotransformation Reaction	Wikipathways	1	sulfate	10 (10)	0.323	0.832
bupropion degradation	HumanCyc	1	glycine	10 (10)	0.323	0.832
Signaling by FGFR3	Reactome	1	phosphate	10 (10)	0.323	0.832
Penbutolol Action Pathway	SMPDB	1	phosphate	10 (10)	0.323	0.832
Formation of the active cofactor_ UDP-glucuronate	Reactome	1	N-acetylglucosamine	10 (10)	0.323	0.832
proline degradation	HumanCyc	1	glutamate	10 (10)	0.323	0.832
Calcium Regulation in the Cardiac Cell	Wikipathways	1	phosphate	10 (10)	0.323	0.832
selenocysteine biosynthesis	HumanCyc	1	phosphate	10 (10)	0.323	0.832
Late Phase of HIV Life Cycle	Reactome	1	phosphate	10 (10)	0.323	0.832
Toll Like Receptor 3 (TLR3) Cascade	Reactome	1	phosphate	10 (10)	0.323	0.832
Scavenging of heme from plasma	Reactome	1	cholesterol	10 (10)	0.323	0.832
Eukaryotic Translation Termination	Reactome	1	phosphate	10 (10)	0.323	0.832
Aromatic amines can be N-hydroxylated or N-dealkylated by CYP1A2	Reactome	1	caffeine	10 (10)	0.323	0.832
ER to Golgi Anterograde Transport	Reactome	1	phosphate	10 (10)	0.323	0.832
Acyl chain remodeling of DAG and TAG	Reactome	1	glycerol	10 (10)	0.323	0.832
Programmed Cell Death	Reactome	1	phosphate	10 (10)	0.323	0.832
Ion homeostasis	Reactome	1	phosphate	10 (10)	0.323	0.832
Parathyroid hormone synthesis_ secretion and action - Homo sapiens (human)	KEGG	1	phosphate	10 (10)	0.323	0.832
Amyotrophic lateral sclerosis (ALS) - Homo sapiens (human)	KEGG	1	glutamate	10 (10)	0.323	0.832
Pre-NOTCH Expression and Processing	Reactome	1	N-acetylglucosamine	10 (10)	0.323	0.832
Amphetamine addiction - Homo sapiens (human)	KEGG	1	glutamate	10 (10)	0.323	0.832
ketolysis	HumanCyc	1	succinate	10 (10)	0.323	0.832
Quinidine Action Pathway	SMPDB	1	phosphate	10 (10)	0.323	0.832
Utilization of Ketone Bodies	Reactome	1	succinate	10 (10)	0.323	0.832
mRNA decay by 3_ to 5_ exoribonuclease	Reactome	1	phosphate	10 (10)	0.323	0.832
Cardiac conduction	Reactome	1	phosphate	10 (10)	0.323	0.832
Muscle contraction	Reactome	1	phosphate	10 (10)	0.323	0.832
TP53 Regulates Transcription of Cell Death Genes	Reactome	1	1-linoleoyl	10 (10)	0.323	0.832
tRNA processing in the nucleus	Reactome	1	phosphate	10 (10)	0.323	0.832
Condensation of Prophase Chromosomes	Reactome	1	succinate	10 (10)	0.323	0.832
Cholesterol biosynthesis via desmosterol	Reactome	1	cholesterol	10 (10)	0.323	0.832
heparan sulfate biosynthesis	HumanCyc	1	N-acetylglucosamine	10 (10)	0.323	0.832
Golgi-to-ER retrograde transport	Reactome	1	phosphate	10 (10)	0.323	0.832
Cargo recognition for clathrin-mediated endocytosis	Reactome	1	cholesterol	10 (10)	0.323	0.832
Cholesterol biosynthesis via lathosterol	Reactome	1	cholesterol	10 (10)	0.323	0.832
Disopyramide Action Pathway	SMPDB	1	phosphate	10 (10)	0.323	0.832
Procainamide (Antiarrhythmic) Action Pathway	SMPDB	1	phosphate	10 (10)	0.323	0.832
Timolol Action Pathway	SMPDB	1	phosphate	10 (10)	0.323	0.832
Carteolol Action Pathway	SMPDB	1	phosphate	10 (10)	0.323	0.832
Bevantolol Action Pathway	SMPDB	1	phosphate	10 (10)	0.323	0.832
Practolol Action Pathway	SMPDB	1	phosphate	10 (10)	0.323	0.832
Trehalose Degradation	SMPDB	1	phosphate	10 (10)	0.323	0.832
Dobutamine Action Pathway	SMPDB	1	phosphate	10 (10)	0.323	0.832
Isoprenaline Action Pathway	SMPDB	1	phosphate	10 (10)	0.323	0.832
Arbutamine Action Pathway	SMPDB	1	phosphate	10 (10)	0.323	0.832
Amiodarone Action Pathway	SMPDB	1	phosphate	10 (10)	0.323	0.832
Levobunolol Action Pathway	SMPDB	1	phosphate	10 (10)	0.323	0.832
Metipranolol Action Pathway	SMPDB	1	phosphate	10 (10)	0.323	0.832
Mexiletine Action Pathway	SMPDB	1	phosphate	10 (10)	0.323	0.832
Epinephrine Action Pathway	SMPDB	1	phosphate	10 (10)	0.323	0.832
Betaxolol Action Pathway	SMPDB	1	phosphate	10 (10)	0.323	0.832
Atenolol Action Pathway	SMPDB	1	phosphate	10 (10)	0.323	0.832
Alprenolol Action Pathway	SMPDB	1	phosphate	10 (10)	0.323	0.832
Acebutolol Action Pathway	SMPDB	1	phosphate	10 (10)	0.323	0.832
Malate-Aspartate Shuttle	SMPDB	1	glutamate	10 (10)	0.323	0.832
Diltiazem Action Pathway	SMPDB	1	phosphate	10 (10)	0.323	0.832
Propranolol Action Pathway	SMPDB	1	phosphate	10 (10)	0.323	0.832
Pindolol Action Pathway	SMPDB	1	phosphate	10 (10)	0.323	0.832
Oxprenolol Action Pathway	SMPDB	1	phosphate	10 (10)	0.323	0.832
Metoprolol Action Pathway	SMPDB	1	phosphate	10 (10)	0.323	0.832
Esmolol Action Pathway	SMPDB	1	phosphate	10 (10)	0.323	0.832
Bisoprolol Action Pathway	SMPDB	1	phosphate	10 (10)	0.323	0.832
Nebivolol Action Pathway	SMPDB	1	phosphate	10 (10)	0.323	0.832
TRIF(TICAM1)-mediated TLR4 signaling	Reactome	1	phosphate	10 (10)	0.323	0.832
MyD88-independent TLR4 cascade	Reactome	1	phosphate	10 (10)	0.323	0.832
Amlodipine Action Pathway	SMPDB	1	phosphate	10 (10)	0.323	0.832
Verapamil Action Pathway	SMPDB	1	phosphate	10 (10)	0.323	0.832
palmitate biosynthesis	HumanCyc	1	palmitate	10 (10)	0.323	0.832
Nitrendipine Action Pathway	SMPDB	1	phosphate	10 (10)	0.323	0.832
Nisoldipine Action Pathway	SMPDB	1	phosphate	10 (10)	0.323	0.832
Nimodipine Action Pathway	SMPDB	1	phosphate	10 (10)	0.323	0.832
Ibutilide Action Pathway	SMPDB	1	phosphate	10 (10)	0.323	0.832
Tocainide Action Pathway	SMPDB	1	phosphate	10 (10)	0.323	0.832
Flecainide Action Pathway	SMPDB	1	phosphate	10 (10)	0.323	0.832
Nifedipine Action Pathway	SMPDB	1	phosphate	10 (10)	0.323	0.832
Felodipine Action Pathway	SMPDB	1	phosphate	10 (10)	0.323	0.832
Nadolol Action Pathway	SMPDB	1	phosphate	10 (10)	0.323	0.832
Carvedilol Action Pathway	SMPDB	1	phosphate	10 (10)	0.323	0.832
Labetalol Action Pathway	SMPDB	1	phosphate	10 (10)	0.323	0.832
Putative anti-Inflammatory metabolites formation from EPA	EHMN	1	glutamate	10 (10)	0.323	0.832
Complement cascade	Wikipathways	1	fucose	10 (10)	0.323	0.832
Sotalol Action Pathway	SMPDB	1	phosphate	10 (10)	0.323	0.832
Miscellaneous transport and binding events	Wikipathways	1	cystine	10 (10)	0.323	0.832
TP53 Regulates Transcription of Cell Death Genes	Wikipathways	1	1-linoleoyl	10 (10)	0.323	0.832
Glycogen synthesis	Reactome	1	phosphate	10 (10)	0.323	0.832
Arachidonic acid metabolism	EHMN	3	glycerol;arachidonate;phosphate	53 (53)	0.331	0.852
Steroids metabolism	INOH	2	cholesterol;lanosterol	31 (31)	0.334	0.857
Signaling by Retinoic Acid	Wikipathways	2	pyruvate;carnitine	31 (31)	0.334	0.857
Fructose intolerance_ hereditary	SMPDB	2	mannose;phosphate	31 (31)	0.334	0.857
Fructose and Mannose Degradation	SMPDB	2	mannose;phosphate	31 (31)	0.334	0.857
Fructosuria	SMPDB	2	mannose;phosphate	31 (31)	0.334	0.857
Disulfiram Action Pathway	SMPDB	4	tyramine;glutamate;4-hydroxyphenylacetate;fumarate	77 (77)	0.341	0.87
Asparagine N-linked glycosylation	Wikipathways	5	mannose;phosphate;N-acetylneuraminate;cholate;N-acetylglucosamine	101 (101)	0.345	0.87
alpha-linolenic acid (ALA) metabolism	Reactome	2	linolenate;docosahexaenoate	32 (32)	0.348	0.87
cholesterol biosynthesis I	HumanCyc	2	cholesterol;lanosterol	32 (32)	0.348	0.87
cholesterol biosynthesis II (via 24_25-dihydrolanosterol)	HumanCyc	2	cholesterol;lanosterol	32 (32)	0.348	0.87
cholesterol biosynthesis III (via desmosterol)	HumanCyc	2	cholesterol;lanosterol	32 (32)	0.348	0.87
Ion influx/efflux at host-pathogen interface	Reactome	1	phosphate	11 (11)	0.349	0.87
TET1_2_3 and TDG demethylate DNA	Reactome	1	succinate	11 (11)	0.349	0.87
Signaling by FGFR	Reactome	1	phosphate	11 (11)	0.349	0.87
Toll Like Receptor 7/8 (TLR7/8) Cascade	Reactome	1	phosphate	11 (11)	0.349	0.87
ER-Phagosome pathway	Reactome	1	phosphate	11 (11)	0.349	0.87
Interferon alpha/beta signaling	Reactome	1	phosphate	11 (11)	0.349	0.87
Cellular Senescence	Reactome	1	succinate	11 (11)	0.349	0.87
Scavenging by Class H Receptors	Reactome	1	cholesterol	11 (11)	0.349	0.87
HSP90 chaperone cycle for steroid hormone receptors (SHR)	Reactome	1	phosphate	11 (11)	0.349	0.87
Synthesis of (16-20)-hydroxyeicosatetraenoic acids (HETE)	Reactome	1	arachidonate	11 (11)	0.349	0.87
Proline catabolism	Reactome	1	glutamate	11 (11)	0.349	0.87
Uptake and actions of bacterial toxins	Reactome	1	nicotinamide	11 (11)	0.349	0.87
tetrapyrrole biosynthesis	HumanCyc	1	glycine	11 (11)	0.349	0.87
Fc epsilon RI signaling pathway - Homo sapiens (human)	KEGG	1	arachidonate	11 (11)	0.349	0.87
taurine biosynthesis	HumanCyc	1	taurine	11 (11)	0.349	0.87
Sulfur relay system - Homo sapiens (human)	KEGG	1	thiamin	11 (11)	0.349	0.87
Circadian entrainment - Homo sapiens (human)	KEGG	1	glutamate	11 (11)	0.349	0.87
C-type lectin receptor signaling pathway - Homo sapiens (human)	KEGG	1	mannose	11 (11)	0.349	0.87
Signaling by NOTCH	Reactome	1	N-acetylglucosamine	11 (11)	0.349	0.87
Activated PKN1 stimulates transcription of AR (androgen receptor) regulated genes KLK2 and KLK3	Reactome	1	succinate	11 (11)	0.349	0.87
TRAF6 mediated induction of NFkB and MAP kinases upon TLR7/8 or 9 activation	Reactome	1	phosphate	11 (11)	0.349	0.87
1D-<i>myo</i>-inositol hexakisphosphate biosynthesis II (mammalian)	HumanCyc	1	phosphate	11 (11)	0.349	0.87
methylglyoxal degradation I	HumanCyc	1	pyruvate	11 (11)	0.349	0.87
MyD88 dependent cascade initiated on endosome	Reactome	1	phosphate	11 (11)	0.349	0.87
PTEN Regulation	Reactome	1	nicotinamide	11 (11)	0.349	0.87
Toll Like Receptor 9 (TLR9) Cascade	Reactome	1	phosphate	11 (11)	0.349	0.87
Metabolism of serotonin	Reactome	1	serotonin	11 (11)	0.349	0.87
Integrin alphaIIb beta3 signaling	Wikipathways	1	phosphate	11 (11)	0.349	0.87
HIV Life Cycle	Reactome	1	phosphate	11 (11)	0.349	0.87
Fosphenytoin (Antiarrhythmic) Action Pathway	SMPDB	1	phosphate	11 (11)	0.349	0.87
dTMP <i>de novo</i> biosynthesis (mitochondrial)	HumanCyc	1	glycine	11 (11)	0.349	0.87
Cell surface interactions at the vascular wall	Wikipathways	1	cholesterol	11 (11)	0.349	0.87
Deadenylation-dependent mRNA decay	Reactome	1	phosphate	11 (11)	0.349	0.87
Amyotrophic lateral sclerosis (ALS)	Wikipathways	1	glutamate	11 (11)	0.349	0.87
HIV Life Cycle	Wikipathways	1	phosphate	11 (11)	0.349	0.87
TCF dependent signaling in response to WNT	Reactome	1	nicotinamide	11 (11)	0.349	0.87
Macroautophagy	Wikipathways	1	phosphate	11 (11)	0.349	0.87
Activated PKN1 stimulates transcription of AR (androgen receptor) regulated genes KLK2 and KLK3	Wikipathways	1	succinate	11 (11)	0.349	0.87
Mevalonate pathway	Wikipathways	1	cholesterol	11 (11)	0.349	0.87
PTEN Regulation	Wikipathways	1	nicotinamide	11 (11)	0.349	0.87
HSP90 chaperone cycle for steroid hormone receptors (SHR)	Wikipathways	1	phosphate	11 (11)	0.349	0.87
VEGFR2 mediated cell proliferation	Reactome	1	sphingosine	11 (11)	0.349	0.87
Phosphodiesterases in neuronal function	Wikipathways	1	caffeine	11 (11)	0.349	0.87
Propanoate metabolism	EHMN	2	citrate;phosphate	33 (33)	0.362	0.902
Cellular responses to external stimuli	Reactome	3	succinate;nicotinamide;phosphate	57 (57)	0.374	0.911
Steroid Biosynthesis	Wikipathways	1	cholesterol	12 (12)	0.374	0.911
Negative epigenetic regulation of rRNA expression	Reactome	1	nicotinamide	12 (12)	0.374	0.911
Ca-dependent events	Reactome	1	arachidonate	12 (12)	0.374	0.911
ER Quality Control Compartment (ERQC)	Reactome	1	mannose	12 (12)	0.374	0.911
Glycine degradation	Reactome	1	glycine	12 (12)	0.374	0.911
Synthesis of 12-eicosatetraenoic acid derivatives	Reactome	1	arachidonate	12 (12)	0.374	0.911
Insulin receptor signalling cascade	Reactome	1	phosphate	12 (12)	0.374	0.911
Regulation of actin dynamics for phagocytic cup formation	Reactome	1	phosphate	12 (12)	0.374	0.911
Regulation of TLR by endogenous ligand	Reactome	1	cholesterol	12 (12)	0.374	0.911
Integrin alphaIIb beta3 signaling	Reactome	1	phosphate	12 (12)	0.374	0.911
Cholinergic synapse - Homo sapiens (human)	KEGG	1	choline	12 (12)	0.374	0.911
Morphine addiction - Homo sapiens (human)	KEGG	1	adenosine	12 (12)	0.374	0.911
DARPP-32 events	Reactome	1	phosphate	12 (12)	0.374	0.911
Integrin signaling	Reactome	1	phosphate	12 (12)	0.374	0.911
Intra-Golgi and retrograde Golgi-to-ER traffic	Reactome	1	phosphate	12 (12)	0.374	0.911
2-amino-3-carboxymuconate semialdehyde degradation to glutaryl-CoA	HumanCyc	1	adipate	12 (12)	0.374	0.911
PI5P_ PP2A and IER3 Regulate PI3K/AKT Signaling	Reactome	1	phosphate	12 (12)	0.374	0.911
Synthesis of PIPs at the late endosome membrane	Reactome	1	phosphate	12 (12)	0.374	0.911
Plasmalogen biosynthesis	Reactome	1	palmitate	12 (12)	0.374	0.911
Signaling by ERBB2	Reactome	1	phosphate	12 (12)	0.374	0.911
Irinotecan Action Pathway	SMPDB	1	phosphate	12 (12)	0.374	0.911
Gastric Acid Production	SMPDB	1	phosphate	12 (12)	0.374	0.911
Taurine and Hypotaurine Metabolism	SMPDB	1	taurine	12 (12)	0.374	0.911
Roxatidine acetate Action Pathway	SMPDB	1	phosphate	12 (12)	0.374	0.911
Irinotecan Metabolism Pathway	SMPDB	1	phosphate	12 (12)	0.374	0.911
Lipoate metabolism	EHMN	1	phosphate	12 (12)	0.374	0.911
Electron Transport Chain (OXPHOS system in mitochondria)	Wikipathways	1	succinate	12 (12)	0.374	0.911
L-dopa degradation	HumanCyc	1	glutamate	12 (12)	0.374	0.911
Endothelin Pathways	Wikipathways	1	arachidonate	12 (12)	0.374	0.911
Androgen Receptor Network in Prostate Cancer	Wikipathways	1	cholesterol	12 (12)	0.374	0.911
Signaling by ERBB2	Wikipathways	1	phosphate	12 (12)	0.374	0.911
Pre-NOTCH Expression and Processing	Wikipathways	1	N-acetylglucosamine	12 (12)	0.374	0.911
Signaling by FGFR3	Wikipathways	1	phosphate	12 (12)	0.374	0.911
TCF dependent signaling in response to WNT	Wikipathways	1	nicotinamide	12 (12)	0.374	0.911
Intra-Golgi and retrograde Golgi-to-ER traffic	Wikipathways	1	phosphate	12 (12)	0.374	0.911
Regulation of TLR by endogenous ligand	Wikipathways	1	cholesterol	12 (12)	0.374	0.911
Plasmalogen biosynthesis	Wikipathways	1	palmitate	12 (12)	0.374	0.911
Glycogen breakdown (glycogenolysis)	Reactome	1	phosphate	12 (12)	0.374	0.911
Fructose and mannose metabolism	EHMN	2	mannose;phosphate	34 (34)	0.376	0.915
Glycosaminoglycan metabolism	Wikipathways	3	N-acetylglucosamine;sulfate;glucuronate	58 (58)	0.384	0.934
Binding and Uptake of Ligands by Scavenger Receptors	Wikipathways	2	cholesterol;mannose	35 (35)	0.39	0.947
Prostaglandin Synthesis and Regulation	Wikipathways	1	arachidonate	13 (13)	0.398	0.947
histamine degradation	HumanCyc	1	4-imidazoleacetate	13 (13)	0.398	0.947
Coenzyme A biosynthesis	Reactome	1	pantothenate	13 (13)	0.398	0.947
FMO oxidises nucleophiles	Reactome	1	trimethylamine N-oxide	13 (13)	0.398	0.947
HIV Infection	Reactome	1	phosphate	13 (13)	0.398	0.947
Signaling by Insulin receptor	Reactome	1	phosphate	13 (13)	0.398	0.947
Signaling by PDGF	Reactome	1	phosphate	13 (13)	0.398	0.947
Alpha9 beta1 integrin signaling events	PID	1	spermidine	13 (13)	0.398	0.947
Visual signal transduction: Rods	PID	1	phosphate	13 (13)	0.398	0.947
Protein repair	Reactome	1	asparagine	13 (13)	0.398	0.947
Cortisol synthesis and secretion - Homo sapiens (human)	KEGG	1	cholesterol	13 (13)	0.398	0.947
Oxytocin signaling pathway - Homo sapiens (human)	KEGG	1	arachidonate	13 (13)	0.398	0.947
Insulin secretion - Homo sapiens (human)	KEGG	1	pyruvate	13 (13)	0.398	0.947
Pregnenolone biosynthesis	Reactome	1	cholesterol	13 (13)	0.398	0.947
Acyl chain remodelling of PC	Reactome	1	glycerophosphoethanolamine	13 (13)	0.398	0.947
Amoebiasis - Homo sapiens (human)	KEGG	1	arachidonate	13 (13)	0.398	0.947
Transport of nucleotide sugars	Reactome	1	N-acetylglucosamine	13 (13)	0.398	0.947
Cell surface interactions at the vascular wall	Reactome	1	cholesterol	13 (13)	0.398	0.947
Serotonin clearance from the synaptic cleft	Reactome	1	serotonin	13 (13)	0.398	0.947
Regulation of TP53 Activity	Reactome	1	phosphate	13 (13)	0.398	0.947
Creation of C4 and C2 activators	Reactome	1	fucose	13 (13)	0.398	0.947
Fc Epsilon Receptor I Signaling in Mast Cells	SMPDB	1	arachidonate	13 (13)	0.398	0.947
Vitamin K Metabolism	SMPDB	1	ethylmalonate#methylmalonate	13 (13)	0.398	0.947
Esomeprazole Action Pathway	SMPDB	1	phosphate	13 (13)	0.398	0.947
Lansoprazole Action Pathway	SMPDB	1	phosphate	13 (13)	0.398	0.947
coenzyme A biosynthesis	HumanCyc	1	pantothenate	13 (13)	0.398	0.947
Nizatidine Action Pathway	SMPDB	1	phosphate	13 (13)	0.398	0.947
Cimetidine Action Pathway	SMPDB	1	phosphate	13 (13)	0.398	0.947
Ranitidine Action Pathway	SMPDB	1	phosphate	13 (13)	0.398	0.947
Nevirapine Metabolism Pathway	SMPDB	1	phosphate	13 (13)	0.398	0.947
Succinyl CoA: 3-ketoacid CoA transferase deficiency	SMPDB	1	succinate	13 (13)	0.398	0.947
Betazole Action Pathway	SMPDB	1	phosphate	13 (13)	0.398	0.947
Metiamide Action Pathway	SMPDB	1	phosphate	13 (13)	0.398	0.947
Pirenzepine Action Pathway	SMPDB	1	phosphate	13 (13)	0.398	0.947
Ketone Body Metabolism	SMPDB	1	succinate	13 (13)	0.398	0.947
Glucocorticoid and Mineralcorticoid Metabolism	Wikipathways	1	cholesterol	13 (13)	0.398	0.947
NAD+ biosynthetic pathways	Wikipathways	1	nicotinamide	13 (13)	0.398	0.947
Degradation pathway of sphingolipids_ including diseases	Wikipathways	1	ceramide	13 (13)	0.398	0.947
Glycosaminoglycan metabolism	Reactome	3	N-acetylglucosamine;sulfate;glucuronate	60 (60)	0.405	0.963
chondroitin sulfate degradation (metazoa)	HumanCyc	6	glycerol;N-acetylmuramate;sedoheptulose;sulfate;xylose;N-acetylglucosamine	134 (134)	0.408	0.968
dermatan sulfate degradation (metazoa)	HumanCyc	6	glycerol;N-acetylmuramate;sedoheptulose;sulfate;xylose;N-acetylglucosamine	135 (135)	0.415	0.984
Pentose phosphate pathway	EHMN	2	gluconate;phosphate	37 (37)	0.417	0.984
Methylation	Reactome	2	adenosine;phosphate	37 (37)	0.417	0.984
Metabolism of porphyrins	Wikipathways	2	biliverdin;bilirubin	37 (37)	0.417	0.984
Vitamin B12 Disorders	Wikipathways	1	methionine	14 (14)	0.421	0.984
Glycolysis Pathway D (2)	Wikipathways	1	pyruvate	14 (14)	0.421	0.984
Glucuronidation	Wikipathways	1	phosphate	14 (14)	0.421	0.984
citrulline-nitric oxide cycle	HumanCyc	1	fumarate	14 (14)	0.421	0.984
Acetylation	Reactome	1	5-acetylamino-6-formylamino-3-methyluracil	14 (14)	0.421	0.984
NAD biosynthesis from 2-amino-3-carboxymuconate semialdehyde	HumanCyc	1	glutamate	14 (14)	0.421	0.984
Collagen formation	Reactome	1	succinate	14 (14)	0.421	0.984
Fatty acids	Reactome	1	arachidonate	14 (14)	0.421	0.984
Signaling by Interleukins	Reactome	1	phosphate	14 (14)	0.421	0.984
Cushing syndrome - Homo sapiens (human)	KEGG	1	cholesterol	14 (14)	0.421	0.984
cGMP-PKG signaling pathway - Homo sapiens (human)	KEGG	1	adenosine	14 (14)	0.421	0.984
DNA Replication	Reactome	1	phosphate	14 (14)	0.421	0.984
Platelet Aggregation (Plug Formation)	Reactome	1	phosphate	14 (14)	0.421	0.984
Visual signal transduction: Cones	PID	1	phosphate	14 (14)	0.421	0.984
Synthesis of IP3 and IP4 in the cytosol	Reactome	1	phosphate	14 (14)	0.421	0.984
2-oxobutanoate degradation	HumanCyc	1	phosphate	14 (14)	0.421	0.984
Negative regulation of the PI3K/AKT network	Reactome	1	phosphate	14 (14)	0.421	0.984
Initial triggering of complement	Reactome	1	fucose	14 (14)	0.421	0.984
Doxorubicin Metabolism Pathway	SMPDB	1	phosphate	14 (14)	0.421	0.984
Aquaporin-mediated transport	Reactome	1	glycerol	14 (14)	0.421	0.984
Pantoprazole Action Pathway	SMPDB	1	phosphate	14 (14)	0.421	0.984
Rabeprazole Action Pathway	SMPDB	1	phosphate	14 (14)	0.421	0.984
Omeprazole Action Pathway	SMPDB	1	phosphate	14 (14)	0.421	0.984
Etoposide Action Pathway	SMPDB	1	phosphate	14 (14)	0.421	0.984
Etoposide Metabolism Pathway	SMPDB	1	phosphate	14 (14)	0.421	0.984
Signaling by EGFR	Wikipathways	1	phosphate	14 (14)	0.421	0.984
DNA Double Strand Break Response	Wikipathways	1	phosphate	14 (14)	0.421	0.984
superpathway of cholesterol biosynthesis	HumanCyc	3	cholesterol;lanosterol;phosphate	62 (62)	0.426	0.994
Selenoamino acid metabolism	EHMN	2	adenosine;phosphate	38 (38)	0.431	1
Calnexin/calreticulin cycle	Reactome	1	mannose	15 (15)	0.444	1
Scavenging by Class B Receptors	Reactome	1	cholesterol	15 (15)	0.444	1
Synthesis of 5-eicosatetraenoic acids	Reactome	1	arachidonate	15 (15)	0.444	1
Synthesis of epoxy (EET) and dihydroxyeicosatrienoic acids (DHET)	Reactome	1	arachidonate	15 (15)	0.444	1
guanosine ribonucleotides <i>de novo</i> biosynthesis	HumanCyc	1	glutamate	15 (15)	0.444	1
Serotonin and melatonin biosynthesis	Reactome	1	serotonin	15 (15)	0.444	1
serotonin and melatonin biosynthesis	HumanCyc	1	serotonin	15 (15)	0.444	1
tryptophan degradation X (mammalian_ via tryptamine)	HumanCyc	1	tryptamine	15 (15)	0.444	1
Biosynthesis of maresin-like SPMs	Reactome	1	docosahexaenoate	15 (15)	0.444	1
Platelet activation - Homo sapiens (human)	KEGG	1	arachidonate	15 (15)	0.444	1
Threonine catabolism	Reactome	1	glycine	15 (15)	0.444	1
HIF-1 signaling pathway - Homo sapiens (human)	KEGG	1	pyruvate	15 (15)	0.444	1
MyD88:Mal cascade initiated on plasma membrane	Reactome	1	phosphate	15 (15)	0.444	1
Synthesis of PIPs at the Golgi membrane	Reactome	1	phosphate	15 (15)	0.444	1
Complement cascade	Reactome	1	fucose	15 (15)	0.444	1
Toll Like Receptor 4 (TLR4) Cascade	Reactome	1	phosphate	15 (15)	0.444	1
Toll Like Receptor TLR1:TLR2 Cascade	Reactome	1	phosphate	15 (15)	0.444	1
Toll Like Receptor TLR6:TLR2 Cascade	Reactome	1	phosphate	15 (15)	0.444	1
Toll Like Receptor 2 (TLR2) Cascade	Reactome	1	phosphate	15 (15)	0.444	1
Interferon Signaling	Reactome	1	phosphate	15 (15)	0.444	1
Melatonin metabolism and effects	Wikipathways	1	serotonin	15 (15)	0.444	1
Signaling by FGFR2	Wikipathways	1	phosphate	15 (15)	0.444	1
Epigallocatechin-3-O-gallate - Epigallocatechin - Epicatechin breakdown pathway	Wikipathways	1	4-hydroxyphenylacetate	15 (15)	0.444	1
Heme Biosynthesis	Wikipathways	1	glycine	16 (16)	0.465	1
UDP-<i>N</i>-acetyl-D-galactosamine biosynthesis II	HumanCyc	1	N-acetylglucosamine	16 (16)	0.465	1
Chromatin organization	Reactome	1	succinate	16 (16)	0.465	1
Acetaminophen Metabolism Pathway	SMPDB	1	phosphate	16 (16)	0.465	1
CS/DS degradation	Reactome	1	sulfate	16 (16)	0.465	1
Synthesis of 15-eicosatetraenoic acid derivatives	Reactome	1	arachidonate	16 (16)	0.465	1
Formation of xylulose-5-phosphate	Wikipathways	1	glucuronate	16 (16)	0.465	1
Ketone body metabolism	Reactome	1	succinate	16 (16)	0.465	1
Glycosylphosphatidylinositol (GPI)-anchor biosynthesis - Homo sapiens (human)	KEGG	1	N-acetylglucosamine	16 (16)	0.465	1
Ca2+ pathway	Reactome	1	phosphate	16 (16)	0.465	1
Synthesis of PIPs at the early endosome membrane	Reactome	1	phosphate	16 (16)	0.465	1
Fructose catabolism	Reactome	1	glycerate	16 (16)	0.465	1
Chromatin modifying enzymes	Reactome	1	succinate	16 (16)	0.465	1
Mycophenolic Acid Metabolism Pathway	SMPDB	1	phosphate	16 (16)	0.465	1
Omega-3 fatty acid metabolism	EHMN	1	linolenate	16 (16)	0.465	1
Catabolism of glucuronate to xylulose-5-phosphate	Reactome	1	glucuronate	16 (16)	0.465	1
Beta-catenin independent WNT signaling	Wikipathways	1	phosphate	16 (16)	0.465	1
NO-cGMP-PKG mediated Neuroprotection	Wikipathways	1	glutamate	16 (16)	0.465	1
Histidine synthesis_ part of Histidine biosynthesis I pathway	Wikipathways	1	histidine	16 (16)	0.465	1
Glycogen metabolism	Wikipathways	1	phosphate	16 (16)	0.465	1
Chromatin organization	Wikipathways	1	succinate	16 (16)	0.465	1
Ketone body metabolism	Wikipathways	1	succinate	16 (16)	0.465	1
Vesicle-mediated transport	Reactome	3	cholesterol;mannose;phosphate	66 (66)	0.467	1
Folate Metabolism	Wikipathways	3	cholesterol;glycine;riboflavin	66 (66)	0.467	1
Binding and Uptake of Ligands by Scavenger Receptors	Reactome	2	cholesterol;mannose	41 (41)	0.47	1
Serotonergic synapse - Homo sapiens (human)	KEGG	2	serotonin;arachidonate	42 (42)	0.482	1
Glyoxylate metabolism and glycine degradation	Wikipathways	2	pyruvate;oxalate	42 (42)	0.482	1
eicosapentaenoate biosynthesis	HumanCyc	1	linolenate	17 (17)	0.486	1
O-Glycan biosynthesis	EHMN	1	N-acetylglucosamine	17 (17)	0.486	1
guanosine nucleotides <i>de novo</i> biosynthesis	HumanCyc	1	glutamate	17 (17)	0.486	1
Vitamin B5 (pantothenate) metabolism	Reactome	1	pantothenate	17 (17)	0.486	1
Ion transport by P-type ATPases	Reactome	1	phosphate	17 (17)	0.486	1
S Phase	Reactome	1	phosphate	17 (17)	0.486	1
4-hydroxybenzoate biosynthesis	HumanCyc	1	glutamate	17 (17)	0.486	1
Beta-catenin independent WNT signaling	Reactome	1	phosphate	17 (17)	0.486	1
Synthesis of PIPs at the plasma membrane	Reactome	1	phosphate	17 (17)	0.486	1
mevalonate pathway	HumanCyc	1	phosphate	17 (17)	0.486	1
RAF-MAP kinase cascade	Wikipathways	1	phosphate	17 (17)	0.486	1
Fc epsilon receptor (FCERI) signaling	Wikipathways	1	phosphate	17 (17)	0.486	1
Glycogen metabolism	Reactome	1	phosphate	17 (17)	0.486	1
Synthesis of Prostaglandins (PG) and Thromboxanes (TX)	Reactome	2	1-methylnicotinamide;arachidonate	43 (43)	0.495	1
Glycolysis and Gluconeogenesis	Wikipathways	1	pyruvate	18 (18)	0.505	1
Digestion of dietary carbohydrate	Reactome	1	maltose	18 (18)	0.505	1
Synthesis of glycosylphosphatidylinositol (GPI)	Reactome	1	N-acetylglucosamine	18 (18)	0.505	1
heme biosynthesis	HumanCyc	1	glycine	18 (18)	0.505	1
Antigen processing-Cross presentation	Reactome	1	phosphate	18 (18)	0.505	1
Synthesis of Dolichyl-phosphate	Reactome	1	phosphate	18 (18)	0.505	1
O-linked glycosylation	Wikipathways	1	N-acetylglucosamine	18 (18)	0.505	1
Inactivation_ recovery and regulation of the phototransduction cascade	Reactome	1	phosphate	18 (18)	0.505	1
O-linked glycosylation	Reactome	1	N-acetylglucosamine	18 (18)	0.505	1
Proteoglycan biosynthesis	EHMN	1	N-acetylglucosamine	19 (19)	0.524	1
Immunoregulatory interactions between a Lymphoid and a non-Lymphoid cell	Reactome	1	ceramide	19 (19)	0.524	1
Nitrogen metabolism - Homo sapiens (human)	KEGG	1	glutamate	19 (19)	0.524	1
pyrimidine deoxyribonucleotides <i>de novo</i> biosynthesis	HumanCyc	1	phosphate	19 (19)	0.524	1
Synthesis of pyrophosphates in the cytosol	Reactome	1	phosphate	19 (19)	0.524	1
GLUT-1 deficiency syndrome	SMPDB	1	phosphate	19 (19)	0.524	1
Congenital disorder of glycosylation CDG-IId	SMPDB	1	phosphate	19 (19)	0.524	1
Lactose Synthesis	SMPDB	1	phosphate	19 (19)	0.524	1
Butyrate Metabolism	SMPDB	1	succinate	19 (19)	0.524	1
Di-unsaturated fatty acid beta-oxidation	EHMN	1	linoleate	19 (19)	0.524	1
Immunoregulatory interactions between a Lymphoid and a non-Lymphoid cell	Wikipathways	1	ceramide	19 (19)	0.524	1
tRNA modification in the nucleus and cytosol	Wikipathways	1	guanine	19 (19)	0.524	1
Biosynthesis of DHA-derived SPMs	Reactome	3	glycine;glutamate;docosahexaenoate	72 (72)	0.525	1
serotonin degradation	HumanCyc	1	serotonin	20 (20)	0.543	1
Selenocysteine synthesis	Reactome	1	phosphate	20 (20)	0.543	1
Hyperphenylalaninemia due to dhpr-deficiency	SMPDB	1	pterin	20 (20)	0.543	1
Riboflavin metabolism - Homo sapiens (human)	KEGG	1	riboflavin	20 (20)	0.543	1
Sepiapterin reductase deficiency	SMPDB	1	pterin	20 (20)	0.543	1
Segawa syndrome	SMPDB	1	pterin	20 (20)	0.543	1
Pterine Biosynthesis	SMPDB	1	pterin	20 (20)	0.543	1
Dopa-responsive dystonia	SMPDB	1	pterin	20 (20)	0.543	1
Hyperphenylalaniemia due to guanosine triphosphate cyclohydrolase deficiency	SMPDB	1	pterin	20 (20)	0.543	1
Hyperphenylalaninemia due to 6-pyruvoyltetrahydropterin synthase deficiency (ptps)	SMPDB	1	pterin	20 (20)	0.543	1
fatty acid &alpha;-oxidation	HumanCyc	1	succinate	20 (20)	0.543	1
Fructose metabolism	Wikipathways	1	glycerate	20 (20)	0.543	1
Nucleobase biosynthesis	Wikipathways	2	orotate;phosphate	47 (47)	0.543	1
Inositol phosphate metabolism - Homo sapiens (human)	KEGG	2	glucuronate;myo-inositol	47 (47)	0.543	1
Fructose metabolism	Reactome	1	glycerate	21 (21)	0.56	1
Post-translational modification: synthesis of GPI-anchored proteins	Reactome	1	N-acetylglucosamine	21 (21)	0.56	1
Biosynthesis of maresins	Reactome	1	docosahexaenoate	21 (21)	0.56	1
Renin secretion - Homo sapiens (human)	KEGG	1	adenosine	21 (21)	0.56	1
superpathway of geranylgeranyldiphosphate biosynthesis I (via mevalonate)	HumanCyc	1	phosphate	21 (21)	0.56	1
The phototransduction cascade	Reactome	1	phosphate	21 (21)	0.56	1
Phenytoin (Antiarrhythmic) Action Pathway	SMPDB	1	phosphate	21 (21)	0.56	1
Pantothenate and CoA Biosynthesis	SMPDB	1	pantothenate	21 (21)	0.56	1
Ethanol effects on histone modifications	Wikipathways	1	glycine	21 (21)	0.56	1
Eicosanoid Synthesis	Wikipathways	1	arachidonate	21 (21)	0.56	1
Post-translational modification- synthesis of GPI-anchored proteins	Wikipathways	1	N-acetylglucosamine	21 (21)	0.56	1
Arachidonic acid metabolism	Reactome	4	glycine;glutamate;1-methylnicotinamide;arachidonate	104 (104)	0.569	1
Fatty acid degradation - Homo sapiens (human)	KEGG	2	palmitate;glutarate	50 (50)	0.577	1
tryptophan degradation	HumanCyc	1	adipate	22 (22)	0.577	1
N-glycan trimming in the ER and Calnexin/Calreticulin cycle	Reactome	1	mannose	22 (22)	0.577	1
zymosterol biosynthesis	HumanCyc	1	lanosterol	22 (22)	0.577	1
Beta-oxidation of pristanoyl-CoA	Reactome	1	carnitine	22 (22)	0.577	1
Phytanic acid peroxisomal oxidation	EHMN	1	succinate	22 (22)	0.577	1
Respiratory electron transport_ ATP synthesis by chemiosmotic coupling_ and heat production by uncoupling proteins.	Wikipathways	1	phosphate	22 (22)	0.577	1
Respiratory electron transport_ ATP synthesis by chemiosmotic coupling_ and heat production by uncoupling proteins.	Reactome	1	phosphate	23 (23)	0.593	1
Butanoate metabolism	INOH	1	succinate	23 (23)	0.593	1
AMPK signaling pathway - Homo sapiens (human)	KEGG	1	pyruvate	23 (23)	0.593	1
C-type lectin receptors (CLRs)	Wikipathways	1	phosphate	23 (23)	0.593	1
Glycosphingolipid biosynthesis - globoseries	EHMN	1	N-acetylglucosamine	23 (23)	0.593	1
Omega-6 fatty acid metabolism	EHMN	1	arachidonate	23 (23)	0.593	1
NAD Biosynthesis II (from tryptophan)	Wikipathways	1	glutamate	23 (23)	0.593	1
Diseases of signal transduction	Reactome	2	1-linoleoyl;phosphate	52 (52)	0.598	1
NAD <i>de novo</i> biosynthesis	HumanCyc	1	glutamate	24 (24)	0.609	1
Refsum Disease	SMPDB	1	succinate	24 (24)	0.609	1
Biopterin metabolism	EHMN	1	phosphate	24 (24)	0.609	1
Class I MHC mediated antigen processing & presentation	Reactome	1	phosphate	24 (24)	0.609	1
Phosphate bond hydrolysis by NUDT proteins	Reactome	1	phosphate	24 (24)	0.609	1
Mercaptopurine Metabolism Pathway	SMPDB	1	phosphate	24 (24)	0.609	1
Phytanic Acid Peroxisomal Oxidation	SMPDB	1	succinate	24 (24)	0.609	1
Linoleate metabolism	EHMN	1	linoleate	24 (24)	0.609	1
Class I MHC mediated antigen processing & presentation	Wikipathways	1	phosphate	24 (24)	0.609	1
Adaptive Immune System	Reactome	2	ceramide;phosphate	54 (54)	0.619	1
Fructose and mannose metabolism - Homo sapiens (human)	KEGG	2	mannitol;mannose	54 (54)	0.619	1
Class C/3 (Metabotropic glutamate/pheromone receptors)	Reactome	2	caffeine;glutamate	54 (54)	0.619	1
Chondroitin sulfate/dermatan sulfate metabolism	Reactome	1	sulfate	25 (25)	0.624	1
Peptide chain elongation	Reactome	1	phosphate	25 (25)	0.624	1
Phosphate bond hydrolysis by NTPDase proteins	Reactome	1	phosphate	25 (25)	0.624	1
Alpha-oxidation of phytanate	Reactome	1	succinate	25 (25)	0.624	1
Thermogenesis - Homo sapiens (human)	KEGG	1	glycerol	25 (25)	0.624	1
PIP3 activates AKT signaling	Wikipathways	1	phosphate	25 (25)	0.624	1
Mitochondrial translation termination	Reactome	1	phosphate	25 (25)	0.624	1
Lidocaine (Antiarrhythmic) Action Pathway	SMPDB	1	phosphate	25 (25)	0.624	1
Eukaryotic Translation Elongation	Reactome	1	phosphate	25 (25)	0.624	1
Oxidation of Branched Chain Fatty Acids	SMPDB	1	succinate	25 (25)	0.624	1
TP53 Regulates Metabolic Genes	Wikipathways	1	phosphate	25 (25)	0.624	1
Cardiac conduction	Wikipathways	1	phosphate	25 (25)	0.624	1
Infectious disease	Reactome	2	nicotinamide;phosphate	55 (55)	0.629	1
Metabolism of nitric oxide	Reactome	1	palmitate	26 (26)	0.639	1
eNOS activation	Reactome	1	palmitate	26 (26)	0.639	1
eNOS activation and regulation	Reactome	1	palmitate	26 (26)	0.639	1
tRNA Aminoacylation	Wikipathways	1	phosphate	26 (26)	0.639	1
Mitochondrial translation elongation	Reactome	1	phosphate	26 (26)	0.639	1
Mitochondrial Beta-Oxidation of Long Chain Saturated Fatty Acids	SMPDB	1	stearate	26 (26)	0.639	1
Metabolism of nitric oxide	Wikipathways	1	palmitate	26 (26)	0.639	1
Detoxification of Reactive Oxygen Species	Wikipathways	1	phosphate	26 (26)	0.639	1
Metabolism of folate and pterines	Wikipathways	1	phosphate	26 (26)	0.639	1
Phosphonate and phosphinate metabolism - Homo sapiens (human)	KEGG	2	pyruvate;glycine	57 (57)	0.648	1
Biosynthesis of electrophilic Ï‰-3 PUFA oxo-derivatives	Wikipathways	1	docosahexaenoate	27 (27)	0.652	1
Cytokine Signaling in Immune system	Reactome	1	phosphate	27 (27)	0.652	1
morphine biosynthesis	HumanCyc	1	succinate	27 (27)	0.652	1
Biosynthesis of electrophilic ?-3 PUFA oxo-derivatives	Reactome	1	docosahexaenoate	27 (27)	0.652	1
Carbohydrate digestion and absorption - Homo sapiens (human)	KEGG	1	maltose	27 (27)	0.652	1
Fatty acid metabolism	Reactome	13	citrate;malate;phosphate;palmitate;glycine;glutamate;linolenate;carnitine;arachidonate;succinate;linoleate;1-methylnicotinamide;docosahexaenoate	367 (367)	0.657	1
VEGFA-VEGFR2 Pathway	Reactome	1	sphingosine	28 (28)	0.666	1
Heme biosynthesis	Reactome	1	glycine	28 (28)	0.666	1
Cobalamin (Cbl_ vitamin B12) transport and metabolism	Reactome	1	phosphate	28 (28)	0.666	1
Platelet homeostasis	Reactome	1	cholesterol	28 (28)	0.666	1
Signaling by VEGF	Reactome	1	sphingosine	28 (28)	0.666	1
Signaling by VEGF	Wikipathways	1	sphingosine	28 (28)	0.666	1
Platelet homeostasis	Wikipathways	1	cholesterol	28 (28)	0.666	1
Peroxisomal lipid metabolism	Reactome	2	succinate;carnitine	60 (60)	0.676	1
Synthesis of bile acids and bile salts via 24-hydroxycholesterol	Reactome	1	cholesterol	29 (29)	0.679	1
Pentose Phosphate Pathway	SMPDB	1	phosphate	29 (29)	0.679	1
Glucose-6-phosphate dehydrogenase deficiency	SMPDB	1	phosphate	29 (29)	0.679	1
Ribose-5-phosphate isomerase deficiency	SMPDB	1	phosphate	29 (29)	0.679	1
[truncated: 101 more rows]
