# Supplementary material for: Integration of the Microbiome, Metabolome and Transcriptomics Data Identified Novel Metabolic Pathway Regulation in Colorectal Cancer
Source: Int J Mol Sci. 2021 May 28;22(11):5763. doi: 10.3390/ijms22115763 (PMC8198673; doi:10.3390/ijms22115763)
Supplement: Supplementary file 1 [file ijms-22-05763-s001.zip › Supplementary Table S6.xlsx]

## Sheet: Supplementary Table 5
Pathway	Databses used	number of overlapping metabolites	overlapping metabolites	number of all pathway metabolites	P values	q values metabolites
SLC-mediated transmembrane transport	Reactome	50	choline;mannose;guanine;uridine;taurine;thymine;palmitate;asparagine;glycine;cytosine;guanosine;hypoxanthine;N-acetylneuraminate;urate;cholate;citrate;creatinine;valine;cystine;2-deoxyadenosine;spermidine;succinate;N-acetylglucosamine;thymidine;biotin;leucine;uracil;malate;nicotinate;phosphate;pyruvate;adenine;glutamate;isoleucine;inosine;betaine;pantothenate;linoleate;oleate;cytidine;glycocholat…	166 (166)	<0.00000001	<0.00000001
Biochemical Pathways Part I	Wikipathways	76	citrate;mannose;pipecolate;2-deoxyadenosine 5-monophosphate;hypoxanthine;taurine;thymine;xanthine;guanosine;glycine;cytosine;malonate;dimethylglycine;3-aminoisobutyrate;saccharopine;3-methyl-2-oxovalerate;pyruvate;xanthosine;urate;oxalate;lanosterol;sphinganine;2-aminoadipate;threonine;cholesterol;glycerol;valine;5-aminovalerate;cystine;2-deoxyadenosine;4-methyl-2-oxopentanoate#isocaproate#caproa…	467 (467)	<0.00000001	<0.00000001
Transport of small molecules	Reactome	54	choline;mannose;guanine;biliverdin;hypoxanthine;taurine;thymine;palmitate;asparagine;glycine;cytosine;guanosine;gentisate;N-acetylneuraminate;urate;cholate;citrate;cholesterol;glycerol;creatinine;valine;cystine;cytidine;spermidine;succinate;N-acetylglucosamine;thymidine;biotin;leucine;2-deoxyadenosine;uracil;malate;nicotinate;phosphate;pyruvate;adenine;glutamate;isoleucine;inosine;betaine;pantoth…	226 (226)	<0.00000001	<0.00000001
Metabolism	Reactome	110	citrate;mannose;pipecolate;taurine;palmitate;asparagine;nicotinamide;pseudouridine;caffeine;deoxycholate;2-aminoadipate;trimethylamine N-oxide;linolenate;4-methyl-2-oxopentanoate#isocaproate#caproate;phenethylamine;2-deoxyguanosine;lithocholate;leucine;fumarate;malate;pyridoxal;riboflavin;creatinine;glycerate;adenine;isoleucine;betaine;pantothenate;oleate;kynurenate;beta-alanine;cysteinylglycine;…	1384 (1384)	<0.00000001	<0.00000001
Nucleotide salvage	Reactome	20	2-deoxycytidine;uracil;guanine;2-deoxyadenosine 5-monophosphate;hypoxanthine;thymine;phosphate;2-deoxyinosine;guanosine;adenine;pseudouridine;uridine;inosine;2-deoxyadenosine;2-deoxycytidine 5-monophosphate;thymidine;2-deoxyguanosine;adenosine;cytidine;2-deoxyuridine	45 (45)	<0.00000001	<0.00000001
Nucleotide salvage	Wikipathways	20	2-deoxycytidine;uracil;guanine;2-deoxyadenosine 5-monophosphate;hypoxanthine;thymine;phosphate;2-deoxyinosine;guanosine;adenine;pseudouridine;cytidine;inosine;2-deoxyadenosine;2-deoxyuridine;thymidine;2-deoxyguanosine;adenosine;uridine;2-deoxycytidine 5-monophosphate	45 (45)	<0.00000001	<0.00000001
Transport of vitamins_ nucleosides_ and related molecules	Reactome	23	guanine;hypoxanthine;thymine;palmitate;guanosine;cytosine;2-deoxyadenosine;N-acetylglucosamine;thymidine;uridine;adenosine;uracil;cholate;adenine;inosine;pantothenate;linoleate;oleate;cytidine;glycocholate;stearate;biotin;serotonin	64 (64)	<0.00000001	<0.00000001
Transport of nucleosides and free purine and pyrimidine bases across the plasma membrane	Reactome	14	uracil;guanine;hypoxanthine;thymine;guanosine;adenine;cytosine;inosine;2-deoxyadenosine;serotonin;thymidine;uridine;adenosine;cytidine	18 (18)	<0.00000001	<0.00000001
Transport of vitamins_ nucleosides_ and related molecules	Wikipathways	22	guanine;hypoxanthine;thymine;palmitate;guanosine;cytosine;2-deoxyadenosine;N-acetylglucosamine;thymidine;uridine;biotin;uracil;cholate;adenine;inosine;pantothenate;linoleate;oleate;cytidine;glycocholate;adenosine;serotonin	60 (60)	<0.00000001	<0.00000001
Metabolism of nucleotides	Reactome	29	guanine;2-deoxyadenosine 5-monophosphate;uridine;urate;thymine;xanthine;2-deoxyinosine;guanosine;glycine;pseudouridine;hypoxanthine;2-deoxyadenosine;3-ureidopropionate;thymidine;2-deoxyguanosine;adenosine;fumarate;uracil;phosphate;pyruvate;adenine;glutamate;orotate;inosine;cytidine;beta-alanine;2-deoxycytidine 5-monophosphate;2-deoxyuridine;2-deoxycytidine	152 (152)	<0.00000001	<0.00000001
Transport of bile salts and organic acids_ metal ions and amine compounds	Reactome	21	choline;citrate;urate;creatinine;valine;pyruvate;betaine;glycine;isoleucine;1-methylnicotinamide;asparagine;beta-alanine;sulfate;carnitine;spermidine;succinate;serotonin;histidine;myo-inositol;leucine;taurine	78 (78)	<0.00000001	<0.00000001
Nucleobase catabolism	Reactome	23	guanine;2-deoxyadenosine 5-monophosphate;hypoxanthine;urate;thymine;xanthine;2-deoxyinosine;guanosine;2-deoxyadenosine;3-ureidopropionate;thymidine;2-deoxyguanosine;adenosine;uracil;phosphate;pyruvate;cytidine;inosine;uridine;beta-alanine;2-deoxycytidine 5-monophosphate;2-deoxyuridine;2-deoxycytidine	100 (100)	<0.00000001	<0.00000001
Nucleobase catabolism	Wikipathways	23	guanine;2-deoxyadenosine 5-monophosphate;hypoxanthine;urate;thymine;xanthine;2-deoxyinosine;guanosine;2-deoxyadenosine;3-ureidopropionate;thymidine;2-deoxyguanosine;adenosine;uracil;phosphate;pyruvate;cytidine;inosine;uridine;beta-alanine;2-deoxycytidine 5-monophosphate;2-deoxycytidine;2-deoxyuridine	100 (100)	<0.00000001	<0.00000001
Amino acid and oligopeptide SLC transporters	Reactome	17	beta-alanine;malate;taurine;nicotinate;phosphate;valine;pyruvate;betaine;glycine;glutamate;isoleucine;cystine;N-acetylneuraminate;sulfate;asparagine;leucine;histidine	50 (50)	<0.00000001	<0.00000001
Metabolism of amino acids and derivatives	Reactome	38	choline;pipecolate;3-methyl-2-oxovalerate;taurine;asparagine;nicotinamide;glycine;isoleucine;adipate;dimethylglycine;saccharopine;2-aminoadipate;creatinine;valine;anserine;4-methyl-2-oxopentanoate#isocaproate#caproate;spermidine;succinate;adenosine;leucine;carnitine;malate;phosphate;pyruvate;adenine;glutamate;betaine;N(1)-acetylspermidine;kynurenate;beta-alanine;oxalate;sulfate;creatine;serotonin…	285 (285)	<0.00000001	<0.00000001
Transport of inorganic cations/anions and amino acids/oligopeptides	Reactome	17	beta-alanine;malate;taurine;nicotinate;phosphate;valine;pyruvate;betaine;glycine;glutamate;isoleucine;cystine;N-acetylneuraminate;sulfate;asparagine;leucine;histidine	56 (56)	<0.00000001	<0.00000001
Pyrimidine metabolism and related diseases	Wikipathways	13	beta-alanine;uracil;citrulline;thymine;aspartate;orotate;cytidine;glutamine;3-ureidopropionate;thymidine;3-aminoisobutyrate;uridine;2-deoxyuridine	31 (31)	<0.00000001	<0.00000001
ABC transporters - Homo sapiens (human)	KEGG	24	choline;mannose;glycerol;taurine;glycine;isoleucine;threonine;valine;cystine;spermidine;sulfate;biotin;leucine;phosphate;thiamin;arabinose;glutamate;betaine;galacturonate;glycerol 3-phosphate;maltose;carnitine;myo-inositol;histidine	129 (129)	<0.00000001	6.09e-09
Purine nucleotides nucleosides metabolism	INOH	18	guanine;2-deoxyadenosine 5-monophosphate;hypoxanthine;urate;phosphate;xanthine;glycine;pyruvate;adenine;glutamate;inosine;sulfate;2-deoxyadenosine;2-deoxyinosine;2-deoxyguanosine;guanosine;xanthosine;fumarate	80 (80)	<0.00000001	7.65e-08
purine ribonucleosides degradation to ribose-1-phosphate	HumanCyc	9	guanine;hypoxanthine;phosphate;xanthine;guanosine;adenine;inosine;adenosine;xanthosine	15 (15)	<0.00000001	7.65e-08
Purine Nucleoside Phosphorylase Deficiency	SMPDB	17	adenine;guanine;2-deoxyadenosine 5-monophosphate;hypoxanthine;urate;phosphate;xanthine;2-deoxyinosine;guanosine;glycine;glutamate;inosine;2-deoxyadenosine;2-deoxyguanosine;adenosine;xanthosine;fumarate	73 (73)	<0.00000001	7.65e-08
Xanthine Dehydrogenase Deficiency (Xanthinuria)	SMPDB	17	adenine;guanine;2-deoxyadenosine 5-monophosphate;hypoxanthine;urate;phosphate;xanthine;2-deoxyinosine;guanosine;glycine;glutamate;inosine;2-deoxyadenosine;2-deoxyguanosine;adenosine;xanthosine;fumarate	73 (73)	<0.00000001	7.65e-08
Adenylosuccinate Lyase Deficiency	SMPDB	17	adenine;guanine;2-deoxyadenosine 5-monophosphate;hypoxanthine;urate;phosphate;xanthine;2-deoxyinosine;guanosine;glycine;glutamate;inosine;2-deoxyadenosine;2-deoxyguanosine;adenosine;xanthosine;fumarate	73 (73)	<0.00000001	7.65e-08
AICA-Ribosiduria	SMPDB	17	adenine;guanine;2-deoxyadenosine 5-monophosphate;hypoxanthine;urate;phosphate;xanthine;2-deoxyinosine;guanosine;glycine;glutamate;inosine;2-deoxyadenosine;2-deoxyguanosine;adenosine;xanthosine;fumarate	73 (73)	<0.00000001	7.65e-08
Adenine phosphoribosyltransferase deficiency (APRT)	SMPDB	17	adenine;guanine;2-deoxyadenosine 5-monophosphate;hypoxanthine;urate;phosphate;xanthine;2-deoxyinosine;guanosine;glycine;glutamate;inosine;2-deoxyadenosine;2-deoxyguanosine;adenosine;xanthosine;fumarate	73 (73)	<0.00000001	7.65e-08
Mitochondrial DNA depletion syndrome	SMPDB	17	adenine;guanine;2-deoxyadenosine 5-monophosphate;hypoxanthine;urate;phosphate;xanthine;2-deoxyinosine;guanosine;glycine;glutamate;inosine;2-deoxyadenosine;2-deoxyguanosine;adenosine;xanthosine;fumarate	73 (73)	<0.00000001	7.65e-08
Myoadenylate deaminase deficiency	SMPDB	17	adenine;guanine;2-deoxyadenosine 5-monophosphate;hypoxanthine;urate;phosphate;xanthine;2-deoxyinosine;guanosine;glycine;glutamate;inosine;2-deoxyadenosine;2-deoxyguanosine;adenosine;xanthosine;fumarate	73 (73)	<0.00000001	7.65e-08
Purine Metabolism	SMPDB	17	adenine;guanine;2-deoxyadenosine 5-monophosphate;hypoxanthine;urate;phosphate;xanthine;2-deoxyinosine;guanosine;glycine;glutamate;inosine;2-deoxyadenosine;2-deoxyguanosine;adenosine;xanthosine;fumarate	73 (73)	<0.00000001	7.65e-08
Molybdenum Cofactor Deficiency	SMPDB	17	adenine;guanine;2-deoxyadenosine 5-monophosphate;hypoxanthine;urate;phosphate;xanthine;2-deoxyinosine;guanosine;glycine;glutamate;inosine;2-deoxyadenosine;2-deoxyguanosine;adenosine;xanthosine;fumarate	73 (73)	<0.00000001	7.65e-08
Adenosine Deaminase Deficiency	SMPDB	17	adenine;guanine;2-deoxyadenosine 5-monophosphate;hypoxanthine;urate;phosphate;xanthine;2-deoxyinosine;guanosine;glycine;glutamate;inosine;2-deoxyadenosine;2-deoxyguanosine;adenosine;xanthosine;fumarate	73 (73)	<0.00000001	7.65e-08
Gout or Kelley-Seegmiller Syndrome	SMPDB	17	adenine;guanine;2-deoxyadenosine 5-monophosphate;hypoxanthine;urate;phosphate;xanthine;2-deoxyinosine;guanosine;glycine;glutamate;inosine;2-deoxyadenosine;2-deoxyguanosine;adenosine;xanthosine;fumarate	73 (73)	<0.00000001	7.65e-08
Lesch-Nyhan Syndrome (LNS)	SMPDB	17	adenine;guanine;2-deoxyadenosine 5-monophosphate;hypoxanthine;urate;phosphate;xanthine;2-deoxyinosine;guanosine;glycine;glutamate;inosine;2-deoxyadenosine;2-deoxyguanosine;adenosine;xanthosine;fumarate	73 (73)	<0.00000001	7.65e-08
Xanthinuria type I	SMPDB	17	adenine;guanine;2-deoxyadenosine 5-monophosphate;hypoxanthine;urate;phosphate;xanthine;2-deoxyinosine;guanosine;glycine;glutamate;inosine;2-deoxyadenosine;2-deoxyguanosine;adenosine;xanthosine;fumarate	73 (73)	<0.00000001	7.65e-08
Xanthinuria type II	SMPDB	17	adenine;guanine;2-deoxyadenosine 5-monophosphate;hypoxanthine;urate;phosphate;xanthine;2-deoxyinosine;guanosine;glycine;glutamate;inosine;2-deoxyadenosine;2-deoxyguanosine;adenosine;xanthosine;fumarate	73 (73)	<0.00000001	7.65e-08
Protein digestion and absorption - Homo sapiens (human)	KEGG	14	beta-alanine;threonine;glycine;asparagine;valine;isoleucine;glutamate;tyramine;p-cresol;piperidine;isovalerate;cystine;leucine;histidine	47 (47)	<0.00000001	7.65e-08
Purine metabolism	EHMN	19	guanine;2-deoxyadenosine 5-monophosphate;hypoxanthine;urate;phosphate;xanthine;glycine;pyruvate;adenine;glutamate;adenosine;inosine;sulfate;2-deoxyadenosine;2-deoxyinosine;2-deoxyguanosine;guanosine;xanthosine;fumarate	94 (94)	<0.00000001	9.26e-08
Purine metabolism	Wikipathways	13	guanine;2-deoxyadenosine 5-monophosphate;urate;xanthine;2-deoxyinosine;guanosine;adenine;glutamate;inosine;2-deoxyadenosine;2-deoxyguanosine;adenosine;xanthosine	42 (42)	<0.00000001	1.78e-07
Pyrimidine salvage	Reactome	10	uracil;thymidine;thymine;phosphate;pseudouridine;uridine;2-deoxyuridine;2-deoxycytidine 5-monophosphate;cytidine;2-deoxycytidine	23 (23)	<0.00000001	3.09e-07
Central carbon metabolism in cancer - Homo sapiens (human)	KEGG	12	citrate;malate;glycine;asparagine;valine;glutamate;isoleucine;succinate;histidine;pyruvate;leucine;fumarate	37 (37)	<0.00000001	4.03e-07
Purine salvage	Reactome	11	guanine;2-deoxyadenosine 5-monophosphate;hypoxanthine;phosphate;2-deoxyinosine;guanosine;adenine;inosine;2-deoxyadenosine;2-deoxyguanosine;adenosine	31 (31)	5.67e-09	6.06e-07
phospholipases	HumanCyc	14	choline;margarate;pentadecanoate;heptanoate;stearate;linolenate;choline phosphate;arachidonate;palmitate;linoleate;oleate;2-hydroxystearate;eicosapentaenoate;docosahexaenoate	55 (55)	6.15e-09	6.33e-07
Mercaptopurine Action Pathway	SMPDB	17	adenine;guanine;2-deoxyadenosine 5-monophosphate;hypoxanthine;urate;phosphate;xanthine;2-deoxyinosine;guanosine;glycine;glutamate;inosine;2-deoxyadenosine;2-deoxyguanosine;adenosine;xanthosine;fumarate	84 (84)	6.23e-09	6.33e-07
purine nucleotides degradation	HumanCyc	9	guanine;hypoxanthine;urate;phosphate;xanthine;guanosine;inosine;adenosine;xanthosine	19 (19)	6.95e-09	6.9e-07
Pyrimidine catabolism	Reactome	12	2-deoxycytidine;uracil;thymine;phosphate;pyruvate;uridine;3-ureidopropionate;beta-alanine;thymidine;2-deoxycytidine 5-monophosphate;cytidine;2-deoxyuridine	39 (39)	7.27e-09	7.06e-07
Thioguanine Action Pathway	SMPDB	17	adenine;guanine;2-deoxyadenosine 5-monophosphate;hypoxanthine;urate;phosphate;xanthine;2-deoxyinosine;guanosine;glycine;glutamate;inosine;2-deoxyadenosine;2-deoxyguanosine;adenosine;xanthosine;fumarate	85 (85)	7.53e-09	7.15e-07
Amino acid transport across the plasma membrane	Reactome	11	beta-alanine;taurine;valine;asparagine;glycine;glutamate;isoleucine;cystine;betaine;leucine;histidine	32 (32)	8.37e-09	7.77e-07
Azathioprine Action Pathway	SMPDB	17	adenine;guanine;2-deoxyadenosine 5-monophosphate;hypoxanthine;urate;phosphate;xanthine;2-deoxyinosine;guanosine;glycine;glutamate;inosine;2-deoxyadenosine;2-deoxyguanosine;adenosine;xanthosine;fumarate	86 (86)	9.09e-09	8.26e-07
Pyrimidine metabolism - Homo sapiens (human)	KEGG	15	beta-alanine;uracil;thymine;cytosine;malonate;pseudouridine;orotate;ethylmalonate#methylmalonate;uridine;3-ureidopropionate;thymidine;2-deoxycytidine 5-monophosphate;2-deoxyuridine;cytidine;2-deoxycytidine	66 (66)	9.42e-09	8.38e-07
sphingosine and sphingosine-1-phosphate metabolism	HumanCyc	14	phosphate;margarate;pentadecanoate;heptanoate;stearate;linolenate;arachidonate;palmitate;linoleate;sphingosine;oleate;2-hydroxystearate;eicosapentaenoate;docosahexaenoate	59 (59)	1.65e-08	1.44e-06
Glucose Homeostasis	Wikipathways	9	glycochenodeoxycholate;malate;hypoxanthine;pyruvate;valine;glycerol;isoleucine;histidine;glycocholate	21 (21)	2.07e-08	1.77e-06
Amine compound SLC transporters	Reactome	11	choline;beta-alanine;taurine;valine;asparagine;glycine;isoleucine;betaine;serotonin;leucine;histidine	35 (35)	2.46e-08	2.06e-06
&gamma;-glutamyl cycle	HumanCyc	10	cysteinylglycine;phosphate;valine;asparagine;threonine;glycine;glutamate;isoleucine;leucine;histidine	29 (29)	3.96e-08	3.25e-06
Neurotransmitter release cycle	Reactome	12	choline;beta-alanine;palmitate;stearate;glutamate;palmitoyl ethanolamide;arachidonate;betaine;succinate;serotonin;oleoyl ethanolamide;oleate	45 (45)	4.4e-08	3.55e-06
triacylglycerol degradation	HumanCyc	13	glycerol;margarate;pentadecanoate;heptanoate;stearate;linolenate;arachidonate;palmitate;linoleate;oleate;2-hydroxystearate;eicosapentaenoate;docosahexaenoate	54 (54)	4.53e-08	3.58e-06
Amino Acid metabolism	Wikipathways	18	citrate;malate;tryptamine;threonine;valine;asparagine;glycine;isoleucine;glutamate;4-methyl-2-oxopentanoate#isocaproate#caproate;spermidine;succinate;serotonin;histidine;pyruvate;aconitate;leucine;fumarate	108 (108)	5.45e-08	4.23e-06
sphingomyelin metabolism/ceramide salvage	HumanCyc	13	margarate;pentadecanoate;heptanoate;stearate;linolenate;choline phosphate;arachidonate;palmitate;linoleate;oleate;2-hydroxystearate;eicosapentaenoate;docosahexaenoate	55 (55)	5.74e-08	4.38e-06
Neuronal System	Reactome	14	choline;beta-alanine;phosphate;palmitate;glycine;glutamate;stearate;palmitoyl ethanolamide;arachidonate;betaine;succinate;serotonin;oleoyl ethanolamide;oleate	65 (65)	6.22e-08	4.58e-06
Transmission across Chemical Synapses	Reactome	14	choline;beta-alanine;phosphate;palmitate;glycine;stearate;glutamate;palmitoyl ethanolamide;arachidonate;betaine;succinate;serotonin;oleoyl ethanolamide;oleate	65 (65)	6.22e-08	4.58e-06
Pyrimidine nucleotides nucleosides metabolism	INOH	13	beta-alanine;uracil;thymine;phosphate;glutamate;2-deoxycytidine;orotate;uridine;3-ureidopropionate;thymidine;2-deoxycytidine 5-monophosphate;cytidine;2-deoxyuridine	56 (56)	7.24e-08	5.24e-06
Na+/Cl- dependent neurotransmitter transporters	Reactome	10	beta-alanine;taurine;glycine;asparagine;valine;isoleucine;betaine;serotonin;leucine;histidine	31 (31)	8.22e-08	5.85e-06
Transport of bile salts and organic acids_ metal ions and amine compounds	Wikipathways	15	citrate;choline;urate;creatinine;pyruvate;betaine;sulfate;carnitine;spermidine;succinate;beta-alanine;serotonin;myo-inositol;1-methylnicotinamide;taurine	77 (77)	8.64e-08	6.05e-06
Pyrimidine metabolism	Wikipathways	11	beta-alanine;uracil;thymine;orotate;cytidine;3-ureidopropionate;thymidine;2-deoxycytidine 5-monophosphate;2-deoxyuridine;uridine;2-deoxycytidine	40 (40)	1.16e-07	7.92e-06
mRNA_ protein_ and metabolite inducation pathway by cyclosporin A	Wikipathways	7	threonine;asparagine;phosphate;valine;isoleucine;cysteine;leucine	13 (13)	1.17e-07	7.92e-06
Signal Transduction	Reactome	29	glycerol;palmitate;nicotinamide;glycine;choline phosphate;caffeine;valerate;deoxycholate;cholesterol;linolenate;arachidonate;succinate;phenethylamine;sphingosine;lithocholate;docosahexaenoate;cholate;phosphate;pyruvate;glutamate;N-acetylglucosamine;linoleate;oleate;kynurenate;ceramide;stearate;adenosine;carnitine;serotonin	271 (271)	1.41e-07	9.4e-06
Histidine_ lysine_ phenylalanine_ tyrosine_ proline and tryptophan catabolism	Reactome	16	beta-alanine;pipecolate;isoleucine;2-aminoadipate;phosphate;pyruvate;valine;glutamate;adipate;anserine;leucine;saccharopine;histidine;5-hydroxylysine;kynurenate;fumarate	91 (91)	1.43e-07	9.4e-06
Class A/1 (Rhodopsin-like receptors)	Reactome	15	valerate;deoxycholate;cholate;phosphate;palmitate;stearate;lithocholate;linolenate;serotonin;succinate;phenethylamine;oleate;adenosine;kynurenate;docosahexaenoate	82 (82)	2.07e-07	1.34e-05
Purine metabolism - Homo sapiens (human)	KEGG	16	guanine;2-deoxyadenosine 5-monophosphate;hypoxanthine;urate;xanthine;2-deoxyinosine;guanosine;adenine;inosine;sulfate;2-deoxyadenosine;glycine;2-deoxyguanosine;adenosine;xanthosine;oxalate	95 (95)	2.66e-07	1.7e-05
<i>S</i>-methyl-5-thio-&alpha;-D-ribose 1-phosphate degradation	HumanCyc	10	phosphate;valine;pyruvate;threonine;glycine;glutamate;isoleucine;asparagine;leucine;histidine	35 (35)	2.99e-07	1.88e-05
Purine catabolism	Reactome	12	guanine;2-deoxyadenosine 5-monophosphate;hypoxanthine;urate;phosphate;xanthine;2-deoxyinosine;guanosine;inosine;2-deoxyadenosine;2-deoxyguanosine;adenosine	53 (53)	3.15e-07	1.95e-05
Organic anion transporters	Reactome	7	malate;nicotinate;phosphate;pyruvate;glutamate;sulfate;N-acetylneuraminate	15 (15)	4.11e-07	2.51e-05
pyrimidine deoxyribonucleosides degradation	HumanCyc	6	uracil;thymine;phosphate;thymidine;2-deoxyuridine;2-deoxycytidine	10 (10)	4.27e-07	2.53e-05
purine deoxyribonucleosides degradation	HumanCyc	6	guanine;hypoxanthine;phosphate;2-deoxyinosine;2-deoxyadenosine;2-deoxyguanosine	10 (10)	4.27e-07	2.53e-05
retinol biosynthesis	HumanCyc	10	margarate;pentadecanoate;stearate;linolenate;arachidonate;palmitate;linoleate;oleate;eicosapentaenoate;docosahexaenoate	37 (37)	5.32e-07	3.11e-05
Pyrimidine metabolism	EHMN	14	2-deoxycytidine;uracil;thymine;phosphate;pyruvate;glutamate;orotate;uridine;3-ureidopropionate;beta-alanine;thymidine;2-deoxycytidine 5-monophosphate;cytidine;2-deoxyuridine	77 (77)	5.79e-07	3.34e-05
fatty acid activation	HumanCyc	10	margarate;pentadecanoate;stearate;linolenate;arachidonate;palmitate;linoleate;oleate;eicosapentaenoate;docosahexaenoate	38 (38)	6.99e-07	3.82e-05
Pyrimidine Metabolism	SMPDB	12	beta-alanine;uracil;thymidine;thymine;phosphate;orotate;cytidine;3-ureidopropionate;2-deoxyuridine;2-deoxycytidine 5-monophosphate;uridine;2-deoxycytidine	57 (57)	7.32e-07	3.82e-05
UMP Synthase Deiciency (Orotic Aciduria)	SMPDB	12	beta-alanine;uracil;thymidine;thymine;phosphate;orotate;cytidine;3-ureidopropionate;2-deoxyuridine;2-deoxycytidine 5-monophosphate;uridine;2-deoxycytidine	57 (57)	7.32e-07	3.82e-05
MNGIE (Mitochondrial Neurogastrointestinal Encephalopathy)	SMPDB	12	beta-alanine;uracil;thymidine;thymine;phosphate;orotate;cytidine;3-ureidopropionate;2-deoxyuridine;2-deoxycytidine 5-monophosphate;uridine;2-deoxycytidine	57 (57)	7.32e-07	3.82e-05
Beta Ureidopropionase Deficiency	SMPDB	12	beta-alanine;uracil;thymidine;thymine;phosphate;orotate;cytidine;3-ureidopropionate;2-deoxyuridine;2-deoxycytidine 5-monophosphate;uridine;2-deoxycytidine	57 (57)	7.32e-07	3.82e-05
Dihydropyrimidinase Deficiency	SMPDB	12	beta-alanine;uracil;thymidine;thymine;phosphate;orotate;cytidine;3-ureidopropionate;2-deoxyuridine;2-deoxycytidine 5-monophosphate;uridine;2-deoxycytidine	57 (57)	7.32e-07	3.82e-05
superpathway of purine nucleotide salvage	HumanCyc	9	guanine;hypoxanthine;phosphate;guanosine;adenine;glutamate;inosine;adenosine;fumarate	30 (30)	7.55e-07	3.82e-05
leukotriene biosynthesis	HumanCyc	9	threonine;glycine;asparagine;valine;glutamate;isoleucine;arachidonate;leucine;histidine	30 (30)	7.55e-07	3.82e-05
3-Methylglutaconic Aciduria Type IV	SMPDB	12	pyridoxal;3-methyl-2-oxovalerate;phosphate;valine;isoleucine;glutamate;3-aminoisobutyrate;ethylmalonate#methylmalonate;4-methyl-2-oxopentanoate#isocaproate#caproate;succinate;biotin;leucine	58 (58)	8.94e-07	3.82e-05
the visual cycle I (vertebrates)	HumanCyc	12	margarate;pentadecanoate;heptanoate;stearate;linolenate;arachidonate;palmitate;linoleate;oleate;2-hydroxystearate;eicosapentaenoate;docosahexaenoate	58 (58)	8.94e-07	3.82e-05
3-Methylglutaconic Aciduria Type I	SMPDB	12	pyridoxal;3-methyl-2-oxovalerate;phosphate;valine;isoleucine;glutamate;3-aminoisobutyrate;ethylmalonate#methylmalonate;4-methyl-2-oxopentanoate#isocaproate#caproate;succinate;biotin;leucine	58 (58)	8.94e-07	3.82e-05
Valine_ Leucine and Isoleucine Degradation	SMPDB	12	pyridoxal;3-methyl-2-oxovalerate;phosphate;valine;isoleucine;glutamate;3-aminoisobutyrate;ethylmalonate#methylmalonate;4-methyl-2-oxopentanoate#isocaproate#caproate;succinate;biotin;leucine	58 (58)	8.94e-07	3.82e-05
2-Methyl-3-Hydroxybutryl CoA Dehydrogenase Deficiency	SMPDB	12	pyridoxal;3-methyl-2-oxovalerate;phosphate;valine;isoleucine;glutamate;3-aminoisobutyrate;ethylmalonate#methylmalonate;4-methyl-2-oxopentanoate#isocaproate#caproate;succinate;biotin;leucine	58 (58)	8.94e-07	3.82e-05
Isovaleric Aciduria	SMPDB	12	pyridoxal;3-methyl-2-oxovalerate;phosphate;valine;isoleucine;glutamate;3-aminoisobutyrate;ethylmalonate#methylmalonate;4-methyl-2-oxopentanoate#isocaproate#caproate;succinate;biotin;leucine	58 (58)	8.94e-07	3.82e-05
3-Methylcrotonyl Coa Carboxylase Deficiency Type I	SMPDB	12	pyridoxal;3-methyl-2-oxovalerate;phosphate;valine;isoleucine;glutamate;3-aminoisobutyrate;ethylmalonate#methylmalonate;4-methyl-2-oxopentanoate#isocaproate#caproate;succinate;biotin;leucine	58 (58)	8.94e-07	3.82e-05
Propionic Acidemia	SMPDB	12	pyridoxal;3-methyl-2-oxovalerate;phosphate;valine;isoleucine;glutamate;3-aminoisobutyrate;ethylmalonate#methylmalonate;4-methyl-2-oxopentanoate#isocaproate#caproate;succinate;biotin;leucine	58 (58)	8.94e-07	3.82e-05
Maple Syrup Urine Disease	SMPDB	12	pyridoxal;3-methyl-2-oxovalerate;phosphate;valine;isoleucine;glutamate;3-aminoisobutyrate;ethylmalonate#methylmalonate;4-methyl-2-oxopentanoate#isocaproate#caproate;succinate;biotin;leucine	58 (58)	8.94e-07	3.82e-05
3-Hydroxy-3-Methylglutaryl-CoA Lyase Deficiency	SMPDB	12	pyridoxal;3-methyl-2-oxovalerate;phosphate;valine;isoleucine;glutamate;3-aminoisobutyrate;ethylmalonate#methylmalonate;4-methyl-2-oxopentanoate#isocaproate#caproate;succinate;biotin;leucine	58 (58)	8.94e-07	3.82e-05
Isobutyryl-coa dehydrogenase deficiency	SMPDB	12	pyridoxal;3-methyl-2-oxovalerate;phosphate;valine;isoleucine;glutamate;3-aminoisobutyrate;ethylmalonate#methylmalonate;4-methyl-2-oxopentanoate#isocaproate#caproate;succinate;biotin;leucine	58 (58)	8.94e-07	3.82e-05
3-hydroxyisobutyric aciduria	SMPDB	12	pyridoxal;3-methyl-2-oxovalerate;phosphate;valine;isoleucine;glutamate;3-aminoisobutyrate;ethylmalonate#methylmalonate;4-methyl-2-oxopentanoate#isocaproate#caproate;succinate;biotin;leucine	58 (58)	8.94e-07	3.82e-05
3-hydroxyisobutyric acid dehydrogenase deficiency	SMPDB	12	pyridoxal;3-methyl-2-oxovalerate;phosphate;valine;isoleucine;glutamate;3-aminoisobutyrate;ethylmalonate#methylmalonate;4-methyl-2-oxopentanoate#isocaproate#caproate;succinate;biotin;leucine	58 (58)	8.94e-07	3.82e-05
Isovaleric acidemia	SMPDB	12	pyridoxal;3-methyl-2-oxovalerate;phosphate;valine;isoleucine;glutamate;3-aminoisobutyrate;ethylmalonate#methylmalonate;4-methyl-2-oxopentanoate#isocaproate#caproate;succinate;biotin;leucine	58 (58)	8.94e-07	3.82e-05
Methylmalonate Semialdehyde Dehydrogenase Deficiency	SMPDB	12	pyridoxal;3-methyl-2-oxovalerate;phosphate;valine;isoleucine;glutamate;3-aminoisobutyrate;ethylmalonate#methylmalonate;4-methyl-2-oxopentanoate#isocaproate#caproate;succinate;biotin;leucine	58 (58)	8.94e-07	3.82e-05
Methylmalonic Aciduria	SMPDB	12	pyridoxal;3-methyl-2-oxovalerate;phosphate;valine;isoleucine;glutamate;3-aminoisobutyrate;ethylmalonate#methylmalonate;4-methyl-2-oxopentanoate#isocaproate#caproate;succinate;biotin;leucine	58 (58)	8.94e-07	3.82e-05
3-Methylglutaconic Aciduria Type III	SMPDB	12	pyridoxal;3-methyl-2-oxovalerate;phosphate;valine;isoleucine;glutamate;3-aminoisobutyrate;ethylmalonate#methylmalonate;4-methyl-2-oxopentanoate#isocaproate#caproate;succinate;biotin;leucine	58 (58)	8.94e-07	3.82e-05
Beta-Ketothiolase Deficiency	SMPDB	12	pyridoxal;3-methyl-2-oxovalerate;phosphate;valine;isoleucine;glutamate;3-aminoisobutyrate;ethylmalonate#methylmalonate;4-methyl-2-oxopentanoate#isocaproate#caproate;succinate;biotin;leucine	58 (58)	8.94e-07	3.82e-05
The oncogenic action of 2-hydroxyglutarate	SMPDB	10	citrate;malate;aconitate;phosphate;pyruvate;2-hydroxyglutarate;glutamate;succinate;biotin;fumarate	40 (40)	1.17e-06	4.97e-05
Recycling of bile acids and salts	Reactome	8	glycochenodeoxycholate;deoxycholate;cholate;phosphate;glycine;glycocholate;lithocholate;taurine	24 (24)	1.29e-06	5.36e-05
tRNA charging	HumanCyc	8	threonine;glycine;asparagine;valine;glutamate;isoleucine;leucine;histidine	24 (24)	1.29e-06	5.36e-05
The oncogenic action of L-2-hydroxyglutarate in Hydroxygluaricaciduria	SMPDB	10	citrate;malate;aconitate;phosphate;pyruvate;2-hydroxyglutarate;glutamate;succinate;biotin;fumarate	41 (41)	1.5e-06	6.12e-05
The oncogenic action of D-2-hydroxyglutarate in Hydroxygluaricaciduria	SMPDB	10	citrate;malate;aconitate;phosphate;pyruvate;2-hydroxyglutarate;glutamate;succinate;biotin;fumarate	41 (41)	1.5e-06	6.12e-05
Nucleotide Metabolism	Wikipathways	7	guanine;hypoxanthine;urate;xanthine;adenine;spermidine;ornithine	18 (18)	1.85e-06	7.46e-05
Urea cycle and metabolism of arginine_ proline_ glutamate_ aspartate and asparagine	EHMN	17	N-acetylputrescine;beta-alanine;4-acetamidobutanoate;phosphate;pyruvate;2-hydroxyglutarate;glycine;glutamate;asparagine;cysteinylglycine;carnitine;spermidine;succinate;N(1)-acetylspermidine;4-guanidinobutanoate;ornithine;fumarate	125 (125)	2.55e-06	0.000102
Glutaminolysis and Cancer	SMPDB	10	citrate;malate;aconitate;phosphate;pyruvate;glutamate;succinate;biotin;leucine;fumarate	44 (44)	3.02e-06	0.00012
adenosine nucleotides degradation	HumanCyc	6	hypoxanthine;urate;phosphate;xanthine;inosine;adenosine	13 (13)	3.18e-06	0.000124
Lysine degradation	INOH	9	citrate;2-aminoadipate;phosphate;glycine;glutamate;carnitine;saccharopine;succinate;adipate	36 (36)	4.1e-06	0.000159
pyrimidine ribonucleosides degradation	HumanCyc	6	beta-alanine;uracil;phosphate;uridine;3-ureidopropionate;cytidine	14 (14)	5.39e-06	0.000207
Branched-chain amino acid catabolism	Reactome	10	3-methyl-2-oxovalerate;phosphate;valine;glycine;glutamate;isoleucine;carnitine;4-methyl-2-oxopentanoate#isocaproate#caproate;succinate;leucine	47 (47)	5.72e-06	0.000218
Vitamin digestion and absorption - Homo sapiens (human)	KEGG	9	pyridoxamine;pyridoxal;riboflavin;cholesterol;nicotinamide;thiamin;pantothenate;biotin;alpha-tocopherol	39 (39)	8.38e-06	0.000317
Regulation of lipid metabolism by Peroxisome proliferator-activated receptor alpha (PPARalpha)	Reactome	4	linolenate;linoleate;arachidonate;palmitate	5 (5)	8.62e-06	0.000317
BMAL1-CLOCK_NPAS2 activates circadian gene expression	Wikipathways	4	palmitate;linoleate;arachidonate;linolenate	5 (5)	8.62e-06	0.000317
RORA activates gene expression	Wikipathways	4	linolenate;linoleate;arachidonate;palmitate	5 (5)	8.62e-06	0.000317
Regulation of lipid metabolism by Peroxisome proliferator-activated receptor alpha (PPARalpha)	Wikipathways	6	deoxycholate;palmitate;linolenate;arachidonate;linoleate;lithocholate	15 (15)	8.71e-06	0.000318
Valine_ leucine and isoleucine biosynthesis - Homo sapiens (human)	KEGG	7	threonine;pyruvate;valine;isoleucine;2-isopropylmalate;4-methyl-2-oxopentanoate#isocaproate#caproate;leucine	23 (23)	1.22e-05	0.000441
The oncogenic action of Succinate	SMPDB	9	citrate;malate;aconitate;phosphate;pyruvate;2-hydroxyglutarate;succinate;biotin;fumarate	41 (41)	1.3e-05	0.000466
GPCR ligand binding	Reactome	17	caffeine;valerate;deoxycholate;cholate;phosphate;palmitate;adenosine;stearate;glutamate;linolenate;phenethylamine;succinate;serotonin;oleate;lithocholate;kynurenate;docosahexaenoate	141 (141)	1.34e-05	0.000477
beta-Alanine metabolism - Homo sapiens (human)	KEGG	8	beta-alanine;uracil;malonate;anserine;pantothenate;spermidine;3-ureidopropionate;histidine	32 (32)	1.43e-05	0.000506
The oncogenic action of Fumarate	SMPDB	9	citrate;malate;aconitate;phosphate;pyruvate;2-hydroxyglutarate;succinate;biotin;fumarate	42 (42)	1.6e-05	0.000561
arsenate detoxification I (glutaredoxin)	HumanCyc	7	guanine;hypoxanthine;guanosine;adenine;inosine;adenosine;xanthosine	24 (24)	1.67e-05	0.000579
Pyruvate dehydrogenase deficiency (E3)	SMPDB	8	citrate;malate;phosphate;pyruvate;biotin;succinate;aconitate;fumarate	33 (33)	1.83e-05	0.000602
Pyruvate dehydrogenase deficiency (E2)	SMPDB	8	citrate;malate;phosphate;pyruvate;biotin;succinate;aconitate;fumarate	33 (33)	1.83e-05	0.000602
2-ketoglutarate dehydrogenase complex deficiency	SMPDB	8	citrate;malate;phosphate;pyruvate;biotin;succinate;aconitate;fumarate	33 (33)	1.83e-05	0.000602
Mitochondrial complex II deficiency	SMPDB	8	citrate;malate;phosphate;pyruvate;biotin;succinate;aconitate;fumarate	33 (33)	1.83e-05	0.000602
Fumarase deficiency	SMPDB	8	citrate;malate;phosphate;pyruvate;biotin;succinate;aconitate;fumarate	33 (33)	1.83e-05	0.000602
Congenital lactic acidosis	SMPDB	8	citrate;malate;phosphate;pyruvate;biotin;succinate;aconitate;fumarate	33 (33)	1.83e-05	0.000602
Citric Acid Cycle	SMPDB	8	citrate;malate;phosphate;pyruvate;biotin;succinate;aconitate;fumarate	33 (33)	1.83e-05	0.000602
Digestion of dietary lipid	Reactome	6	glycochenodeoxycholate;glycerol;cholate;cholesterol;palmitate;glycocholate	17 (17)	2.02e-05	0.00066
G alpha (s) signalling events	Wikipathways	7	deoxycholate;cholate;phosphate;adenosine;serotonin;phenethylamine;lithocholate	25 (25)	2.24e-05	0.000724
Class A-1 (Rhodopsin-like receptors)	Wikipathways	14	valerate;deoxycholate;cholate;phosphate;palmitate;adenosine;linolenate;serotonin;succinate;phenethylamine;oleate;lithocholate;kynurenate;docosahexaenoate	104 (104)	2.27e-05	0.000724
Carnosinuria_ carnosinemia	SMPDB	8	beta-alanine;uracil;3-methylhistidine;anserine;pantothenate;glutamate;3-ureidopropionate;histidine	34 (34)	2.32e-05	0.000724
Ureidopropionase deficiency	SMPDB	8	beta-alanine;uracil;3-methylhistidine;anserine;pantothenate;glutamate;3-ureidopropionate;histidine	34 (34)	2.32e-05	0.000724
GABA-Transaminase Deficiency	SMPDB	8	beta-alanine;uracil;3-methylhistidine;anserine;pantothenate;glutamate;3-ureidopropionate;histidine	34 (34)	2.32e-05	0.000724
Beta-Alanine Metabolism	SMPDB	8	beta-alanine;uracil;3-methylhistidine;anserine;pantothenate;glutamate;3-ureidopropionate;histidine	34 (34)	2.32e-05	0.000724
Activation of gene expression by SREBF (SREBP)	Wikipathways	4	palmitate;linoleate;arachidonate;linolenate	6 (6)	2.51e-05	0.000777
Metabolism of vitamins and cofactors	Reactome	19	pyridoxamine;pyridoxal;riboflavin;nicotinate;phosphate;thiamin;palmitate;pyruvate;nicotinamide;glycine;stearate;glutamate;cholesterol;1-methylnicotinamide;pantothenate;linoleate;oleate;biotin;alpha-tocopherol	180 (180)	2.84e-05	0.000872
Metabolic reprogramming in colon cancer	Wikipathways	8	citrate;pyruvate;glycine;proline;glutamine;serine;glucose;fumarate	35 (35)	2.91e-05	0.000889
Methionine and cysteine metabolism	EHMN	12	malate;taurine;N-acetylmethionine;phosphate;pyruvate;glycine;glutamate;asparagine;cystine;oxalate;sulfate;adenosine	80 (80)	2.95e-05	0.000895
Signaling by GPCR	Reactome	21	glycerol;caffeine;valerate;deoxycholate;cholate;phosphate;cholesterol;palmitate;adenosine;stearate;glutamate;linolenate;arachidonate;phenethylamine;succinate;serotonin;linoleate;oleate;lithocholate;kynurenate;docosahexaenoate	213 (213)	3.01e-05	0.000906
Biological oxidations	Reactome	27	sulfate;glycine;N-acetylglucosamine;nicotinamide riboside;N-acetylcysteine;caffeine;lanosterol;deoxycholate;cholesterol;valine;benzoate;5-acetylamino-6-formylamino-3-methyluracil;arachidonate;spermidine;trimethylamine N-oxide;adenosine;phosphate;glutamate;phenethylamine;N(1)-acetylspermidine;cysteinylglycine;glucuronate;lithocholate;tyramine;indolin-2-one;bilirubin;serotonin	321 (321)	3.89e-05	0.00116
Transport of inorganic cations-anions and amino acids-oligopeptides	Wikipathways	10	beta-alanine;malate;taurine;nicotinate;phosphate;sulfate;pyruvate;cystine;betaine;N-acetylneuraminate	58 (58)	4.05e-05	0.0012
guanosine nucleotides degradation	HumanCyc	5	xanthine;guanosine;guanine;urate;phosphate	12 (12)	4.1e-05	0.0012
adenine and adenosine salvage III	HumanCyc	5	adenine;inosine;hypoxanthine;adenosine;phosphate	12 (12)	4.1e-05	0.0012
Methionine De Novo and Salvage Pathway	Wikipathways	9	choline;phosphate;pyruvate;betaine;adenine;glutamate;dimethylglycine;spermidine;adenosine	47 (47)	4.17e-05	0.00121
Neurotransmitter release cycle	Wikipathways	8	choline;phosphate;palmitate;palmitoyl ethanolamide;arachidonate;serotonin;oleoyl ethanolamide;oleate	37 (37)	4.49e-05	0.0013
Troleandomycin Action Pathway	SMPDB	6	threonine;asparagine;valine;isoleucine;leucine;histidine	20 (20)	5.78e-05	0.00139
Citrate cycle (TCA cycle) - Homo sapiens (human)	KEGG	6	citrate;malate;aconitate;succinate;pyruvate;fumarate	20 (20)	5.78e-05	0.00139
Josamycin Action Pathway	SMPDB	6	threonine;asparagine;valine;isoleucine;leucine;histidine	20 (20)	5.78e-05	0.00139
Methacycline Action Pathway	SMPDB	6	threonine;asparagine;valine;isoleucine;leucine;histidine	20 (20)	5.78e-05	0.00139
Rolitetracycline Action Pathway	SMPDB	6	threonine;asparagine;valine;isoleucine;leucine;histidine	20 (20)	5.78e-05	0.00139
Streptomycin Action Pathway	SMPDB	6	threonine;asparagine;valine;isoleucine;leucine;histidine	20 (20)	5.78e-05	0.00139
Spectinomycin Action Pathway	SMPDB	6	threonine;asparagine;valine;isoleucine;leucine;histidine	20 (20)	5.78e-05	0.00139
Kanamycin Action Pathway	SMPDB	6	threonine;asparagine;valine;isoleucine;leucine;histidine	20 (20)	5.78e-05	0.00139
Gentamicin Action Pathway	SMPDB	6	threonine;asparagine;valine;isoleucine;leucine;histidine	20 (20)	5.78e-05	0.00139
Netilmicin Action Pathway	SMPDB	6	threonine;asparagine;valine;isoleucine;leucine;histidine	20 (20)	5.78e-05	0.00139
Neomycin Action Pathway	SMPDB	6	threonine;asparagine;valine;isoleucine;leucine;histidine	20 (20)	5.78e-05	0.00139
Roxithromycin Action Pathway	SMPDB	6	threonine;asparagine;valine;isoleucine;leucine;histidine	20 (20)	5.78e-05	0.00139
Erythromycin Action Pathway	SMPDB	6	threonine;asparagine;valine;isoleucine;leucine;histidine	20 (20)	5.78e-05	0.00139
Amikacin Action Pathway	SMPDB	6	threonine;asparagine;valine;isoleucine;leucine;histidine	20 (20)	5.78e-05	0.00139
Telithromycin Action Pathway	SMPDB	6	threonine;asparagine;valine;isoleucine;leucine;histidine	20 (20)	5.78e-05	0.00139
Tobramycin Action Pathway	SMPDB	6	threonine;asparagine;valine;isoleucine;leucine;histidine	20 (20)	5.78e-05	0.00139
Tigecycline Action Pathway	SMPDB	6	threonine;asparagine;valine;isoleucine;leucine;histidine	20 (20)	5.78e-05	0.00139
Arbekacin Action Pathway	SMPDB	6	threonine;asparagine;valine;isoleucine;leucine;histidine	20 (20)	5.78e-05	0.00139
Paromomycin Action Pathway	SMPDB	6	threonine;asparagine;valine;isoleucine;leucine;histidine	20 (20)	5.78e-05	0.00139
Doxycycline Action Pathway	SMPDB	6	threonine;asparagine;valine;isoleucine;leucine;histidine	20 (20)	5.78e-05	0.00139
Oxytetracycline Action Pathway	SMPDB	6	threonine;asparagine;valine;isoleucine;leucine;histidine	20 (20)	5.78e-05	0.00139
Minocycline Action Pathway	SMPDB	6	threonine;asparagine;valine;isoleucine;leucine;histidine	20 (20)	5.78e-05	0.00139
Lymecycline Action Pathway	SMPDB	6	threonine;asparagine;valine;isoleucine;leucine;histidine	20 (20)	5.78e-05	0.00139
Tetracycline Action Pathway	SMPDB	6	threonine;asparagine;valine;isoleucine;leucine;histidine	20 (20)	5.78e-05	0.00139
Clomocycline Action Pathway	SMPDB	6	threonine;asparagine;valine;isoleucine;leucine;histidine	20 (20)	5.78e-05	0.00139
Lincomycin Action Pathway	SMPDB	6	threonine;asparagine;valine;isoleucine;leucine;histidine	20 (20)	5.78e-05	0.00139
Chloramphenicol Action Pathway	SMPDB	6	threonine;asparagine;valine;isoleucine;leucine;histidine	20 (20)	5.78e-05	0.00139
Clarithromycin Action Pathway	SMPDB	6	threonine;asparagine;valine;isoleucine;leucine;histidine	20 (20)	5.78e-05	0.00139
Clindamycin Action Pathway	SMPDB	6	threonine;asparagine;valine;isoleucine;leucine;histidine	20 (20)	5.78e-05	0.00139
Azithromycin Action Pathway	SMPDB	6	threonine;asparagine;valine;isoleucine;leucine;histidine	20 (20)	5.78e-05	0.00139
Mineral absorption - Homo sapiens (human)	KEGG	7	threonine;glycine;asparagine;phosphate;valine;isoleucine;leucine	29 (29)	6.42e-05	0.00152
Ammonia Recycling	SMPDB	7	phosphate;pyruvate;glycine;glutamate;asparagine;biotin;histidine	29 (29)	6.42e-05	0.00152
Glycine_ serine and threonine metabolism - Homo sapiens (human)	KEGG	9	choline;ectoine;threonine;pyruvate;glycerate;glycine;dimethylglycine;betaine;creatine	50 (50)	6.97e-05	0.00164
GPCR downstream signalling	Reactome	20	caffeine;valerate;adenosine;cholate;phosphate;cholesterol;palmitate;glycerol;stearate;glutamate;linolenate;arachidonate;phenethylamine;succinate;serotonin;linoleate;deoxycholate;oleate;lithocholate;docosahexaenoate	209 (209)	7.19e-05	0.00166
Bile Acid Biosynthesis	SMPDB	10	glycochenodeoxycholate;glycodeoxycholate;taurine;cholate;cholesterol;palmitate;glycine;deoxycholate;lithocholate;glycocholate	62 (62)	7.33e-05	0.00166
27-Hydroxylase Deficiency	SMPDB	10	glycochenodeoxycholate;glycodeoxycholate;taurine;cholate;cholesterol;palmitate;glycine;deoxycholate;lithocholate;glycocholate	62 (62)	7.33e-05	0.00166
Congenital Bile Acid Synthesis Defect Type II	SMPDB	10	glycochenodeoxycholate;glycodeoxycholate;taurine;cholate;cholesterol;palmitate;glycine;deoxycholate;lithocholate;glycocholate	62 (62)	7.33e-05	0.00166
Cerebrotendinous Xanthomatosis (CTX)	SMPDB	10	glycochenodeoxycholate;glycodeoxycholate;taurine;cholate;cholesterol;palmitate;glycine;deoxycholate;lithocholate;glycocholate	62 (62)	7.33e-05	0.00166
Zellweger Syndrome	SMPDB	10	glycochenodeoxycholate;glycodeoxycholate;taurine;cholate;cholesterol;palmitate;glycine;deoxycholate;lithocholate;glycocholate	62 (62)	7.33e-05	0.00166
Familial Hypercholanemia (FHCA)	SMPDB	10	glycochenodeoxycholate;glycodeoxycholate;taurine;cholate;cholesterol;palmitate;glycine;deoxycholate;lithocholate;glycocholate	62 (62)	7.33e-05	0.00166
Congenital Bile Acid Synthesis Defect Type III	SMPDB	10	glycochenodeoxycholate;glycodeoxycholate;taurine;cholate;cholesterol;palmitate;glycine;deoxycholate;lithocholate;glycocholate	62 (62)	7.33e-05	0.00166
Glycine_ serine_ alanine and threonine metabolism	EHMN	12	choline;cysteinylglycine;threonine;phosphate;pyruvate;glycerate;glycine;glutamate;dimethylglycine;betaine;asparagine;creatine	88 (88)	7.77e-05	0.00174
Demeclocycline Action Pathway	SMPDB	6	threonine;asparagine;valine;isoleucine;leucine;histidine	21 (21)	7.84e-05	0.00174
Hereditary leiomyomatosis and renal cell carcinoma pathway	Wikipathways	6	citrate;malate;pyruvate;lactate;glucose;fumarate	21 (21)	7.84e-05	0.00174
Valine Leucine Isoleucine degradation	INOH	8	phosphate;valine;glutamate;isoleucine;ethylmalonate#methylmalonate;4-methyl-2-oxopentanoate#isocaproate#caproate;succinate;leucine	40 (40)	8.13e-05	0.0018
Synthesis of bile acids and bile salts via 7alpha-hydroxycholesterol	Reactome	9	glycochenodeoxycholate;deoxycholate;cholate;phosphate;cholesterol;glycine;glycocholate;lithocholate;taurine	51 (51)	8.19e-05	0.0018
G alpha (q) signalling events	Reactome	10	glycerol;valerate;palmitate;stearate;glutamate;linolenate;arachidonate;serotonin;oleate;docosahexaenoate	63 (63)	8.44e-05	0.00185
Mitochondrial biogenesis	Wikipathways	5	palmitate;linoleate;nicotinamide;arachidonate;linolenate	14 (14)	9.77e-05	0.00213
Caffeine metabolism - Homo sapiens (human)	KEGG	6	caffeine;xanthine;1	3	7-trimethylurate;5-acetylamino-6-formylamino-3-methyluracil;5-acetylamino-6-amino-3-methyluracil;xanthosine	22 (22)
Base Excision Repair	Reactome	6	uracil;hypoxanthine;thymine;phosphate;nicotinamide;adenine	22 (22)	0.000105	0.00226
pyrimidine ribonucleosides degradation	HumanCyc	4	uracil;cytidine;uridine;phosphate	8 (8)	0.000111	0.00237
Arginine and proline metabolism - Homo sapiens (human)	KEGG	11	N-acetylputrescine;4-acetamidobutanoate;N-carbamoylsarcosine;creatinine;pyruvate;glutamate;5-aminovalerate;4-guanidinobutanoate;spermidine;2-oxoarginine;creatine	78 (78)	0.000114	0.00243
Urea cycle and metabolism of amino groups	Wikipathways	7	N-carbamoylsarcosine;creatinine;glutamate;creatine;spermidine;ornithine;fumarate	32 (32)	0.000126	0.00266
Lysine catabolism	Reactome	7	pipecolate;2-aminoadipate;phosphate;glutamate;adipate;saccharopine;5-hydroxylysine	32 (32)	0.000126	0.00266
Sulfur amino acid metabolism	Reactome	10	malate;taurine;phosphate;pyruvate;adenine;glutamate;sulfate;dimethylglycine;betaine;adenosine	66 (66)	0.000127	0.00266
TCA cycle	HumanCyc	6	citrate;malate;phosphate;aconitate;succinate;fumarate	23 (23)	0.000137	0.00287
Digestion	Reactome	8	glycochenodeoxycholate;glycerol;cholate;phosphate;cholesterol;palmitate;maltose;glycocholate	43 (43)	0.000139	0.00289
Digestion	Wikipathways	8	glycochenodeoxycholate;glycerol;cholate;phosphate;cholesterol;palmitate;maltose;glycocholate	43 (43)	0.000139	0.00289
Nicotinate and nicotinamide metabolism - Homo sapiens (human)	KEGG	9	pyruvate;nicotinamide;trigonelline;methylsuccinate;6-hydroxynicotinate;maleate;succinate;1-methylnicotinamide;fumarate	55 (55)	0.000151	0.00311
G alpha (s) signalling events	Reactome	7	deoxycholate;cholate;phosphate;lithocholate;phenethylamine;serotonin;adenosine	33 (33)	0.000155	0.00318
Arginine Proline metabolism	INOH	10	N-acetylputrescine;malate;4-acetamidobutanoate;phosphate;glycine;glutamate;creatine;spermidine;succinate;fumarate	68 (68)	0.000164	0.00333
Sphingolipid metabolism	Reactome	10	sphingosine;sphinganine;phosphate;palmitate;stearate;choline phosphate;sulfate;ceramide;N-acetylneuraminate;phytosphingosine	68 (68)	0.000164	0.00333
TCA Cycle (aka Krebs or citric acid cycle)	Wikipathways	6	citrate;malate;phosphate;aconitate;succinate;fumarate	24 (24)	0.000177	0.00357
Free fatty acid receptors	Reactome	6	valerate;palmitate;stearate;linolenate;oleate;docosahexaenoate	24 (24)	0.000177	0.00357
Tryptophan catabolism	Reactome	7	pyruvate;valine;glutamate;isoleucine;leucine;kynurenate;histidine	34 (34)	0.000189	0.00379
Sodium-coupled sulphate_ di- and tri-carboxylate transporters	Reactome	3	citrate;succinate;sulfate	4 (4)	0.000191	0.0038
Circadian Clock	Wikipathways	4	palmitate;linoleate;arachidonate;linolenate	9 (9)	0.000193	0.00382
Transcriptional regulation of white adipocyte differentiation	Wikipathways	4	linolenate;linoleate;arachidonate;palmitate	9 (9)	0.000193	0.00382
Alanine Aspartate Asparagine metabolism	INOH	8	beta-alanine;phosphate;pyruvate;glycine;glutamate;3-ureidopropionate;asparagine;fumarate	45 (45)	0.000194	0.00383
Digestion and absorption	Reactome	8	glycochenodeoxycholate;glycerol;cholate;phosphate;cholesterol;palmitate;maltose;glycocholate	46 (46)	0.000228	0.00445
Citrate cycle	INOH	7	citrate;malate;phosphate;aconitate;succinate;pyruvate;fumarate	35 (35)	0.000229	0.00445
Sphingolipid de novo biosynthesis	Reactome	7	sphinganine;phosphate;palmitate;stearate;phytosphingosine;ceramide;sphingosine	35 (35)	0.000229	0.00445
Bile salt and organic anion SLC transporters	Reactome	5	citrate;succinate;pyruvate;sulfate;creatinine	17 (17)	0.000276	0.00517
Pyruvate Carboxylase Deficiency	SMPDB	5	pyruvate;biotin;glycine;glutamate;phosphate	17 (17)	0.000276	0.00517
Primary Hyperoxaluria Type I	SMPDB	5	pyruvate;biotin;glycine;glutamate;phosphate	17 (17)	0.000276	0.00517
Lactic Acidemia	SMPDB	5	pyruvate;biotin;glycine;glutamate;phosphate	17 (17)	0.000276	0.00517
Alanine Metabolism	SMPDB	5	pyruvate;biotin;glycine;glutamate;phosphate	17 (17)	0.000276	0.00517
superpathway of conversion of glucose to acetyl CoA and entry into the TCA cycle	HumanCyc	7	citrate;malate;phosphate;aconitate;succinate;pyruvate;fumarate	36 (36)	0.000276	0.00517
Organic cation/anion/zwitterion transport	Reactome	7	choline;urate;creatinine;carnitine;spermidine;serotonin;1-methylnicotinamide	36 (36)	0.000276	0.00517
superpathway of methionine degradation	HumanCyc	7	phosphate;pyruvate;glutamate;sulfate;dimethylglycine;betaine;adenosine	36 (36)	0.000276	0.00517
Developmental Biology	Reactome	6	phosphate;cholesterol;palmitate;glycine;glutamate;ceramide	26 (26)	0.000285	0.00532
Metabolism of polyamines	Reactome	9	creatinine;adenine;phosphate;glycine;glutamate;creatine;spermidine;N(1)-acetylspermidine;fumarate	60 (60)	0.000299	0.00555
DNA Repair	Reactome	8	uracil;hypoxanthine;thymine;phosphate;nicotinamide;adenine;succinate;adenosine	48 (48)	0.00031	0.00572
Transport of fatty acids	Reactome	4	palmitate;linoleate;oleate;stearate	10 (10)	0.000313	0.00576
Amine Oxidase reactions	Reactome	5	tyramine;spermidine;phenethylamine;N(1)-acetylspermidine;serotonin	18 (18)	0.00037	0.00676
Vitamin B6-dependent and responsive disorders	Wikipathways	5	pipecolate;pyridoxal;glutamate;2-aminoadipate;saccharopine	18 (18)	0.00037	0.00676
Glyoxylate and dicarboxylate metabolism - Homo sapiens (human)	KEGG	9	citrate;malate;aconitate;glycerate;glycine;glutamate;oxalate;succinate;pyruvate	62 (62)	0.000385	0.00696
Valine_ leucine and isoleucine degradation	EHMN	9	3-methyl-2-oxovalerate;phosphate;valine;glutamate;isoleucine;ethylmalonate#methylmalonate;4-methyl-2-oxopentanoate#isocaproate#caproate;3-aminoisobutyrate;leucine	62 (62)	0.000385	0.00696
Trans-sulfuration pathway	Wikipathways	6	taurine;phosphate;pyruvate;creatinine;glutamate;creatine	28 (28)	0.000439	0.00784
Pantothenate and CoA biosynthesis - Homo sapiens (human)	KEGG	6	beta-alanine;uracil;pyruvate;valine;pantothenate;3-ureidopropionate	28 (28)	0.000439	0.00784
Alanine_ aspartate and glutamate metabolism - Homo sapiens (human)	KEGG	6	citrate;asparagine;glutamate;succinate;pyruvate;fumarate	28 (28)	0.000439	0.00784
Metabolism of carbohydrates	Reactome	14	citrate;mannose;glycerol;2-deoxyadenosine 5-monophosphate;phosphate;sulfate;pyruvate;sedoheptulose;glutamate;glucuronate;glycerate;malate;N-acetylglucosamine;biotin	137 (137)	0.000462	0.00821
urate biosynthesis/inosine 5_-phosphate degradation	HumanCyc	4	xanthine;urate;xanthosine;phosphate	11 (11)	0.000478	0.00839
methionine degradation	HumanCyc	4	adenosine;betaine;dimethylglycine;phosphate	11 (11)	0.000478	0.00839
Glycerophospholipid catabolism	Reactome	4	choline;glycerol 3-phosphate;choline phosphate;myo-inositol	11 (11)	0.000478	0.00839
TCA Cycle and Deficiency of Pyruvate Dehydrogenase complex (PDHc)	Wikipathways	5	citrate;succinate;malate;pyruvate;fumarate	19 (19)	0.000488	0.00854
Metabolism of water-soluble vitamins and cofactors	Reactome	13	pyridoxamine;pyridoxal;riboflavin;nicotinate;phosphate;thiamin;pyruvate;nicotinamide;glycine;glutamate;pantothenate;biotin;1-methylnicotinamide	122 (122)	0.000491	0.00857
Organic cation transport	Reactome	6	choline;creatinine;carnitine;spermidine;serotonin;1-methylnicotinamide	29 (29)	0.000537	0.00932
Aminoacyl-tRNA biosynthesis - Homo sapiens (human)	KEGG	8	threonine;glycine;asparagine;valine;isoleucine;glutamate;leucine;histidine	52 (52)	0.000544	0.00941
Lysine metabolism	EHMN	8	pipecolate;2-aminoadipate;glycine;glutamate;carnitine;saccharopine;succinate;adipate	53 (53)	0.000621	0.0107
MTHFR deficiency	Wikipathways	5	choline;ceramide;choline phosphate;dimethylglycine;betaine	20 (20)	0.000631	0.0108
Alanine and aspartate metabolism	Wikipathways	5	citrate;succinate;pyruvate;asparagine;fumarate	20 (20)	0.000631	0.0108
Citric acid cycle (TCA cycle)	Reactome	6	citrate;malate;phosphate;pyruvate;succinate;fumarate	30 (30)	0.00065	0.0111
Sphingolipid metabolism	Wikipathways	9	sphinganine;phytosphingosine;phosphate;ceramide;choline phosphate;sulfate;palmitate;N-acetylneuraminate;sphingosine	67 (67)	0.000691	0.0117
Sulfur amino acid metabolism	Wikipathways	9	malate;taurine;phosphate;pyruvate;adenine;sulfate;dimethylglycine;betaine;adenosine	67 (67)	0.000691	0.0117
Homocystinuria-megaloblastic anemia due to defect in cobalamin metabolism_ cblG complementation type	SMPDB	7	choline;phosphate;spermidine;glycine;dimethylglycine;betaine;adenosine	42 (42)	0.000739	0.0121
S-Adenosylhomocysteine (SAH) Hydrolase Deficiency	SMPDB	7	choline;phosphate;spermidine;glycine;dimethylglycine;betaine;adenosine	42 (42)	0.000739	0.0121
Methionine Metabolism	SMPDB	7	choline;phosphate;spermidine;glycine;dimethylglycine;betaine;adenosine	42 (42)	0.000739	0.0121
Methionine Adenosyltransferase Deficiency	SMPDB	7	choline;phosphate;spermidine;glycine;dimethylglycine;betaine;adenosine	42 (42)	0.000739	0.0121
Glycine N-methyltransferase Deficiency	SMPDB	7	choline;phosphate;spermidine;glycine;dimethylglycine;betaine;adenosine	42 (42)	0.000739	0.0121
Hypermethioninemia	SMPDB	7	choline;phosphate;spermidine;glycine;dimethylglycine;betaine;adenosine	42 (42)	0.000739	0.0121
Methylenetetrahydrofolate Reductase Deficiency (MTHFRD)	SMPDB	7	choline;phosphate;spermidine;glycine;dimethylglycine;betaine;adenosine	42 (42)	0.000739	0.0121
Cystathionine Beta-Synthase Deficiency	SMPDB	7	choline;phosphate;spermidine;glycine;dimethylglycine;betaine;adenosine	42 (42)	0.000739	0.0121
3-Phosphoglycerate dehydrogenase deficiency	SMPDB	8	phosphate;pyruvate;glycerate;glycine;glutamate;dimethylglycine;betaine;creatine	55 (55)	0.000801	0.0126
Non Ketotic Hyperglycinemia	SMPDB	8	phosphate;pyruvate;glycerate;glycine;glutamate;dimethylglycine;betaine;creatine	55 (55)	0.000801	0.0126
Glycine and Serine Metabolism	SMPDB	8	phosphate;pyruvate;glycerate;glycine;glutamate;dimethylglycine;betaine;creatine	55 (55)	0.000801	0.0126
Dimethylglycine Dehydrogenase Deficiency	SMPDB	8	phosphate;pyruvate;glycerate;glycine;glutamate;dimethylglycine;betaine;creatine	55 (55)	0.000801	0.0126
Hyperglycinemia_ non-ketotic	SMPDB	8	phosphate;pyruvate;glycerate;glycine;glutamate;dimethylglycine;betaine;creatine	55 (55)	0.000801	0.0126
Dimethylglycine Dehydrogenase Deficiency	SMPDB	8	phosphate;pyruvate;glycerate;glycine;glutamate;dimethylglycine;betaine;creatine	55 (55)	0.000801	0.0126
Sarcosinemia	SMPDB	8	phosphate;pyruvate;glycerate;glycine;glutamate;dimethylglycine;betaine;creatine	55 (55)	0.000801	0.0126
Dihydropyrimidine Dehydrogenase Deficiency (DHPD)	SMPDB	8	phosphate;pyruvate;glycerate;glycine;glutamate;dimethylglycine;betaine;creatine	55 (55)	0.000801	0.0126
Bile acid biosynthesis	EHMN	8	deoxycholate;cholate;phosphate;cholesterol;glycine;glycocholate;lithocholate;taurine	55 (55)	0.000801	0.0126
Lysine degradation - Homo sapiens (human)	KEGG	8	pipecolate;2-aminoadipate;glycine;lysine;carnitine;saccharopine;succinate;adipate	55 (55)	0.000801	0.0126
Amino acid conjugation	Wikipathways	3	glycine;taurine;phosphate	6 (6)	0.000902	0.0142
Metabolism of ingested SeMet_ Sec_ MeSec into H2Se	Reactome	6	phosphate;pyruvate;nicotinamide;glycine;adenosine;1-methylnicotinamide	32 (32)	0.000934	0.0146
Methionine metabolism and related disorders	Wikipathways	4	sulfate;taurine;cysteine;betaine	13 (13)	0.000976	0.0152
Synthesis of PG	Reactome	4	choline;glycerol;glycerol 3-phosphate;phosphate	13 (13)	0.000976	0.0152
Glucose metabolism	Reactome	7	citrate;malate;phosphate;pyruvate;glutamate;glycerol;biotin	44 (44)	0.000987	0.0153
Transfer of Acetyl Groups into Mitochondria	SMPDB	5	citrate;malate;biotin;pyruvate;phosphate	22 (22)	0.00101	0.0154
fatty acid &alpha;-oxidation III	HumanCyc	5	margarate;palmitate;pentadecanoate;stearate;2-hydroxystearate	22 (22)	0.00101	0.0154
Betaine Metabolism	SMPDB	5	choline;adenosine;phosphate;dimethylglycine;betaine	22 (22)	0.00101	0.0154
Incretin synthesis_ secretion_ and inactivation	Wikipathways	5	palmitate;oleoyl ethanolamide;docosahexaenoate;oleate;linolenate	22 (22)	0.00101	0.0154
Trans-sulfuration and one carbon metabolism	Wikipathways	6	choline;taurine;spermidine;glycine;dimethylglycine;betaine	33 (33)	0.00111	0.0168
Methionine Cysteine metabolism	INOH	7	taurine;phosphate;pyruvate;glutamate;cystine;dimethylglycine;betaine	45 (45)	0.00113	0.0172
Warburg Effect	SMPDB	8	citrate;malate;phosphate;pyruvate;glutamate;succinate;biotin;fumarate	58 (58)	0.00115	0.0173
Histidine catabolism	Reactome	5	beta-alanine;anserine;histidine;glutamate;phosphate	23 (23)	0.00125	0.0188
Selenium Micronutrient Network	Wikipathways	11	cholesterol;hypoxanthine;urate;riboflavin;xanthine;nicotinamide;linolenate;arachidonate;linoleate;alpha-tocopherol;docosahexaenoate	103 (103)	0.0013	0.0193
Gluconeogenesis	Reactome	6	citrate;malate;phosphate;pyruvate;glutamate;biotin	34 (34)	0.0013	0.0193
Glutathione synthesis and recycling	Reactome	4	cysteinylglycine;glycine;glutamate;phosphate	14 (14)	0.00133	0.0193
Base-Excision Repair_ AP Site Formation	Reactome	4	adenine;uracil;hypoxanthine;thymine	14 (14)	0.00133	0.0193
Trans-sulfuration pathway	Wikipathways	4	pyruvate;taurine;glutamate;phosphate	14 (14)	0.00133	0.0193
Base-Excision Repair_ AP Site Formation	Wikipathways	4	adenine;uracil;hypoxanthine;thymine	14 (14)	0.00133	0.0193
fig-met-1-last-solution	Wikipathways	4	citrate;pyruvate;lactate;fumarate	14 (14)	0.00133	0.0193
Disorders of the Krebs cycle	Wikipathways	4	pyruvate;ethylmalonate#methylmalonate;lactate;fumarate	14 (14)	0.00133	0.0193
Nucleotide GPCRs	Wikipathways	2	adenine;adenosine	2 (2)	0.00134	0.0193
Synaptic adhesion-like molecules	Reactome	2	glycine;glutamate	2 (2)	0.00134	0.0193
Protein-protein interactions at synapses	Reactome	2	glycine;glutamate	2 (2)	0.00134	0.0193
Leucine Stimulation on Insulin Signaling	SMPDB	2	leucine;phosphate	2 (2)	0.00134	0.0193
SALM protein interactions at the synapse	Wikipathways	2	glycine;glutamate	2 (2)	0.00134	0.0193
Histidine metabolism - Homo sapiens (human)	KEGG	7	N-acetylhistamine;4-imidazoleacetate;3-methylhistidine;glutamate;imidazole lactate;anserine;histidine	47 (47)	0.00147	0.0211
Primary bile acid biosynthesis - Homo sapiens (human)	KEGG	7	glycochenodeoxycholate;taurine;cholate;cholesterol;glycine;4-cholesten-3-one;glycocholate	47 (47)	0.00147	0.0211
Familial lipoprotein lipase deficiency	SMPDB	5	palmitate;glycerol;glycerate;glycerol 3-phosphate;phosphate	24 (24)	0.00153	0.0214
Glycerolipid Metabolism	SMPDB	5	palmitate;glycerol;glycerate;glycerol 3-phosphate;phosphate	24 (24)	0.00153	0.0214
Glycerol Kinase Deficiency	SMPDB	5	palmitate;glycerol;glycerate;glycerol 3-phosphate;phosphate	24 (24)	0.00153	0.0214
D-glyceric acidura	SMPDB	5	palmitate;glycerol;glycerate;glycerol 3-phosphate;phosphate	24 (24)	0.00153	0.0214
Cori Cycle	Wikipathways	5	ribulose;pyruvate;sedoheptulose;alanine;lactate	24 (24)	0.00153	0.0214
adenine and adenosine salvage I	HumanCyc	3	adenine;adenosine;phosphate	7 (7)	0.00154	0.0214
carnosine biosynthesis	HumanCyc	3	beta-alanine;histidine;phosphate	7 (7)	0.00154	0.0214
guanine and guanosine salvage	HumanCyc	3	guanosine;guanine;phosphate	7 (7)	0.00154	0.0214
Synthesis of bile acids and bile salts	Reactome	9	glycochenodeoxycholate;deoxycholate;cholate;phosphate;cholesterol;glycine;glycocholate;lithocholate;taurine	75 (75)	0.00158	0.0218
Choline catabolism	Reactome	4	choline;glycine;dimethylglycine;betaine	15 (15)	0.00176	0.0241
Axon guidance	Reactome	4	palmitate;glycine;glutamate;phosphate	15 (15)	0.00176	0.0241
UTP and CTP dephosphorylation I	HumanCyc	4	cytidine;glutamate;uridine;phosphate	15 (15)	0.00176	0.0241
Creatine metabolism	Reactome	4	creatinine;glycine;creatine;phosphate	15 (15)	0.00176	0.0241
TCA cycle	EHMN	6	citrate;malate;phosphate;aconitate;succinate;fumarate	36 (36)	0.00178	0.0242
One Carbon Metabolism	Wikipathways	5	choline;serine;glycine;riboflavin;betaine	25 (25)	0.00186	0.0253
Tyrosine metabolism - Homo sapiens (human)	KEGG	9	3-(4-hydroxyphenyl)lactate;gentisate;pyruvate;tyramine;4-hydroxyphenylacetate;succinate;tyrosol;maleate;fumarate	78 (78)	0.00208	0.0282
Glucagon signaling pathway - Homo sapiens (human)	KEGG	5	citrate;succinate;malate;pyruvate;fumarate	26 (26)	0.00224	0.0301
sarcosine oncometabolite pathway	SMPDB	5	choline;phosphate;glycine;dimethylglycine;betaine	26 (26)	0.00224	0.0301
Sphingolipid signaling pathway - Homo sapiens (human)	KEGG	4	ceramide;sphingosine;sphinganine;adenosine	16 (16)	0.00228	0.0302
GABA synthesis_ release_ reuptake and degradation	Reactome	4	beta-alanine;succinate;glutamate;betaine	16 (16)	0.00228	0.0302
cysteine biosynthesis	HumanCyc	4	adenosine;betaine;dimethylglycine;phosphate	16 (16)	0.00228	0.0302
lysine degradation I (saccharopine pathway)	HumanCyc	4	glutamate;adipate;2-aminoadipate;saccharopine	16 (16)	0.00228	0.0302
superpathway of choline degradation to L-serine	HumanCyc	4	choline;glycine;dimethylglycine;betaine	16 (16)	0.00228	0.0302
Malonyl-coa decarboxylase deficiency	SMPDB	6	beta-alanine;phosphate;valine;glutamate;ethylmalonate#methylmalonate;biotin	38 (38)	0.00237	0.031
Malonic Aciduria	SMPDB	6	beta-alanine;phosphate;valine;glutamate;ethylmalonate#methylmalonate;biotin	38 (38)	0.00237	0.031
Propanoate Metabolism	SMPDB	6	beta-alanine;phosphate;valine;glutamate;ethylmalonate#methylmalonate;biotin	38 (38)	0.00237	0.031
Methylmalonic Aciduria Due to Cobalamin-Related Disorders	SMPDB	6	beta-alanine;phosphate;valine;glutamate;ethylmalonate#methylmalonate;biotin	38 (38)	0.00237	0.031
Bile acid and bile salt metabolism	Reactome	9	glycochenodeoxycholate;deoxycholate;cholate;phosphate;cholesterol;glycine;glycocholate;lithocholate;taurine	80 (80)	0.00248	0.0324
Glycerophospholipid metabolism	EHMN	10	choline;glycerol;threonine;phosphate;cholesterol;glycerol 3-phosphate;glycerate;glycine;choline phosphate;cystine	96 (96)	0.00259	0.0337
Lysine Degradation	SMPDB	5	pipecolate;adipate;glutamate;2-aminoadipate;saccharopine	27 (27)	0.00266	0.0338
Hyperlysinemia I_ Familial	SMPDB	5	pipecolate;adipate;glutamate;2-aminoadipate;saccharopine	27 (27)	0.00266	0.0338
2-aminoadipic 2-oxoadipic aciduria	SMPDB	5	pipecolate;adipate;glutamate;2-aminoadipate;saccharopine	27 (27)	0.00266	0.0338
Pyridoxine dependency with seizures	SMPDB	5	pipecolate;adipate;glutamate;2-aminoadipate;saccharopine	27 (27)	0.00266	0.0338
Saccharopinuria/Hyperlysinemia II	SMPDB	5	pipecolate;adipate;glutamate;2-aminoadipate;saccharopine	27 (27)	0.00266	0.0338
Glutaric Aciduria Type I	SMPDB	5	pipecolate;adipate;glutamate;2-aminoadipate;saccharopine	27 (27)	0.00266	0.0338
Hyperlysinemia II or Saccharopinuria	SMPDB	5	pipecolate;adipate;glutamate;2-aminoadipate;saccharopine	27 (27)	0.00266	0.0338
Cytosolic tRNA aminoacylation	Reactome	8	phosphate;glycine;asparagine;valine;glutamate;isoleucine;leucine;histidine	66 (66)	0.00267	0.0338
Mitochondrial tRNA aminoacylation	Reactome	8	phosphate;glycine;asparagine;valine;glutamate;isoleucine;leucine;histidine	66 (66)	0.00267	0.0338
tRNA Aminoacylation	Reactome	8	phosphate;glycine;asparagine;valine;glutamate;isoleucine;leucine;histidine	66 (66)	0.00267	0.0338
acyl-CoA hydrolysis	HumanCyc	6	margarate;palmitate;heptanoate;stearate;pentadecanoate;2-hydroxystearate	39 (39)	0.00271	0.0342
Biogenic Amine Synthesis	Wikipathways	4	choline;serotonin;glutamate;histidine	17 (17)	0.00289	0.0363
Mitochondrial Electron Transport Chain	SMPDB	4	succinate;glycerol 3-phosphate;fumarate;phosphate	17 (17)	0.00289	0.0363
Phase II - Conjugation of compounds	Reactome	13	cysteinylglycine;phosphate;cholesterol;adenosine;glycine;glutamate;benzoate;bilirubin;sulfate;5-acetylamino-6-formylamino-3-methyluracil;glucuronate;N-acetylglucosamine;lithocholate	148 (148)	0.00294	0.0367
Sphingolipid Metabolism	SMPDB	6	sphinganine;phosphate;ceramide;choline phosphate;sulfate;sphingosine	40 (40)	0.0031	0.0378
Histidine Metabolism	SMPDB	6	beta-alanine;phosphate;4-imidazoleacetate;3-methylhistidine;glutamate;histidine	40 (40)	0.0031	0.0378
Gaucher Disease	SMPDB	6	sphinganine;phosphate;ceramide;choline phosphate;sulfate;sphingosine	40 (40)	0.0031	0.0378
Globoid Cell Leukodystrophy	SMPDB	6	sphinganine;phosphate;ceramide;choline phosphate;sulfate;sphingosine	40 (40)	0.0031	0.0378
Metachromatic Leukodystrophy (MLD)	SMPDB	6	sphinganine;phosphate;ceramide;choline phosphate;sulfate;sphingosine	40 (40)	0.0031	0.0378
Histidinemia	SMPDB	6	beta-alanine;phosphate;4-imidazoleacetate;3-methylhistidine;glutamate;histidine	40 (40)	0.0031	0.0378
Fabry disease	SMPDB	6	sphinganine;phosphate;ceramide;choline phosphate;sulfate;sphingosine	40 (40)	0.0031	0.0378
Krabbe disease	SMPDB	6	sphinganine;phosphate;ceramide;choline phosphate;sulfate;sphingosine	40 (40)	0.0031	0.0378
Drug Induction of Bile Acid Pathway	Wikipathways	5	cholesterol;ursodeoxycholate#isoursodeoxycholate;bilirubin;deoxycholate;glycocholate	28 (28)	0.00315	0.0383
Glycine Serine metabolism	INOH	8	phosphate;pyruvate;threonine;glycine;glutamate;creatine;betaine;dimethylglycine	68 (68)	0.00323	0.0392
Amino acid conjugation of benzoic acid	Wikipathways	3	benzoate;glycine;phosphate	9 (9)	0.00349	0.0416
Acetylcholine Synthesis	Wikipathways	3	choline;pyruvate;choline phosphate	9 (9)	0.00349	0.0416
EPH-Ephrin signaling	Reactome	3	glycine;glutamate;phosphate	9 (9)	0.00349	0.0416
EPHB-mediated forward signaling	Reactome	3	glycine;glutamate;phosphate	9 (9)	0.00349	0.0416
Carboxyterminal post-translational modifications of tubulin	Reactome	3	glycine;glutamate;phosphate	9 (9)	0.00349	0.0416
glutathione biosynthesis	HumanCyc	3	glycine;glutamate;phosphate	9 (9)	0.00349	0.0416
Metabolism of fat-soluble vitamins	Reactome	6	cholesterol;palmitate;stearate;linoleate;oleate;alpha-tocopherol	41 (41)	0.00352	0.0419
Alpha Linolenic Acid and Linoleic Acid Metabolism	SMPDB	4	linolenate;linoleate;arachidonate;docosahexaenoate	18 (18)	0.00362	0.0429
PI Metabolism	Reactome	5	choline;glycerol 3-phosphate;choline phosphate;myo-inositol;phosphate	29 (29)	0.00369	0.0436
PI Metabolism	Wikipathways	5	choline;glycerol 3-phosphate;choline phosphate;myo-inositol;phosphate	29 (29)	0.00369	0.0436
Biosynthesis of unsaturated fatty acids - Homo sapiens (human)	KEGG	7	palmitate;stearate;linolenate;arachidonate;linoleate;oleate;docosahexaenoate	55 (55)	0.00371	0.0436
Glycosphingolipid metabolism	EHMN	7	sphinganine;phosphate;ceramide;choline phosphate;phytosphingosine;N-acetylneuraminate;sphingosine	55 (55)	0.00371	0.0436
Type 2 papillary renal cell carcinoma	Wikipathways	2	malate;fumarate	3 (3)	0.00394	0.0457
Renal cell carcinoma - Homo sapiens (human)	KEGG	2	malate;fumarate	3 (3)	0.00394	0.0457
TNF alpha Signaling Pathway	Wikipathways	2	ceramide;arachidonate	3 (3)	0.00394	0.0457
Fas Ligand (FasL) pathway and Stress induction of Heat Shock Proteins (HSP) regulation	Wikipathways	2	ceramide;phosphate	3 (3)	0.00394	0.0457
Valine_ leucine and isoleucine degradation - Homo sapiens (human)	KEGG	6	valine;isoleucine;ethylmalonate#methylmalonate;4-methyl-2-oxopentanoate#isocaproate#caproate;3-aminoisobutyrate;leucine	42 (42)	0.00398	0.0458
Butanoate metabolism - Homo sapiens (human)	KEGG	6	pyruvate;2-hydroxyglutarate;glutamate;succinate;maleate;fumarate	42 (42)	0.00398	0.0458
One carbon metabolism and related pathways	Wikipathways	6	choline;taurine;glycine;choline phosphate;dimethylglycine;betaine	42 (42)	0.00398	0.0458
Triglyceride catabolism	Reactome	4	cholesterol;glycerol;glycerol 3-phosphate;phosphate	19 (19)	0.00445	0.051
Neurotransmitter receptors and postsynaptic signal transmission	Reactome	4	serotonin;glycine;glutamate;phosphate	19 (19)	0.00445	0.051
Aminosugars metabolism	EHMN	6	phosphate;asparagine;glutamate;N-acetylneuraminate;N-acetylglucosamine;pyruvate	43 (43)	0.00449	0.0511
Glucose metabolism	Wikipathways	6	citrate;glycerol;phosphate;pyruvate;malate;biotin	43 (43)	0.00449	0.0511
Phenylalanine metabolism - Homo sapiens (human)	KEGG	8	pyruvate;benzoate;phenylacetate;phenyllactate;4-hydroxyphenylacetate;succinate;phenethylamine;fumarate	72 (72)	0.00462	0.0524
Phase I - Functionalization of compounds	Reactome	15	caffeine;lanosterol;deoxycholate;cholesterol;spermidine;valine;N(1)-acetylspermidine;nicotinamide riboside;tyramine;indolin-2-one;trimethylamine N-oxide;arachidonate;phenethylamine;serotonin;lithocholate	193 (193)	0.00469	0.0531
D-Arginine and D-ornithine metabolism - Homo sapiens (human)	KEGG	3	2-oxoarginine;5-aminovalerate;arginine	10 (10)	0.00485	0.0541
Cholesterol metabolism - Homo sapiens (human)	KEGG	3	cholesterol;glycochenodeoxycholate;glycocholate	10 (10)	0.00485	0.0541
Necroptosis - Homo sapiens (human)	KEGG	3	ceramide;sphingosine;arachidonate	10 (10)	0.00485	0.0541
Multifunctional anion exchangers	Reactome	3	pyruvate;sulfate;nicotinate	10 (10)	0.00485	0.0541
uracil degradation	HumanCyc	3	3-ureidopropionate;uracil;beta-alanine	10 (10)	0.00485	0.0541
Glycine Metabolism	Wikipathways	3	glycine;oxalate;creatine	10 (10)	0.00485	0.0541
Pyruvate metabolism - Homo sapiens (human)	KEGG	5	succinate;2-isopropylmalate;malate;pyruvate;fumarate	31 (31)	0.00498	0.0554
Tyrosine metabolism	INOH	6	malate;glutamate;tyramine;4-hydroxyphenylacetate;succinate;fumarate	44 (44)	0.00504	0.0556
Pyruvate metabolism and Citric Acid (TCA) cycle	Reactome	6	citrate;malate;phosphate;pyruvate;succinate;fumarate	44 (44)	0.00504	0.0556
The citric acid (TCA) cycle and respiratory electron transport	Wikipathways	6	citrate;malate;phosphate;pyruvate;succinate;fumarate	44 (44)	0.00504	0.0556
leucine degradation	HumanCyc	4	4-methyl-2-oxopentanoate#isocaproate#caproate;glutamate;leucine;phosphate	20 (20)	0.0054	0.0593
Iron uptake and transport	Wikipathways	4	citrate;biliverdin;gentisate;phosphate	20 (20)	0.0054	0.0593
Histidine metabolism	EHMN	6	beta-alanine;phosphate;glycine;4-imidazoleacetate;glutamate;histidine	45 (45)	0.00564	0.0618
Histidine_ lysine_ phenylalanine_ tyrosine_ proline and tryptophan catabolism	Wikipathways	9	beta-alanine;pipecolate;phosphate;pyruvate;5-hydroxylysine;anserine;saccharopine;adipate;kynurenate	91 (91)	0.00593	0.0647
Metabolism of lipids	Reactome	35	choline;citrate;glycerol;glycerophosphoethanolamine;taurine;palmitate;glycine;choline phosphate;lanosterol;sphinganine;cholesterol;linolenate;arachidonate;succinate;N-acetylneuraminate;sphingosine;lithocholate;deoxycholate;docosahexaenoate;glycochenodeoxycholate;malate;cholate;phosphate;glutamate;phytosphingosine;linoleate;glycocholate;ceramide;glycerol 3-phosphate;stearate;glycerophosphoinositol…	620 (620)	0.006	0.0654
Amino acid synthesis and interconversion (transamination)	Reactome	6	beta-alanine;taurine;phosphate;asparagine;glutamate;pyruvate	46 (46)	0.00629	0.0684
Bile acid and bile salt metabolism	Wikipathways	8	glycochenodeoxycholate;taurine;cholate;phosphate;cholesterol;glycocholate;lithocholate;deoxycholate	76 (76)	0.00642	0.0689
Iron uptake and transport	Reactome	4	citrate;biliverdin;gentisate;phosphate	21 (21)	0.00649	0.0689
lysine degradation II (pipecolate pathway)	HumanCyc	4	pipecolate;adipate;2-aminoadipate;glutamate	21 (21)	0.00649	0.0689
Biogenic amines are oxidatively deaminated to aldehydes by MAOA and MAOB	Reactome	3	tyramine;serotonin;phenethylamine	11 (11)	0.00649	0.0689
Choline metabolism in cancer - Homo sapiens (human)	KEGG	3	choline;glycerol 3-phosphate;choline phosphate	11 (11)	0.00649	0.0689
purine deoxyribonucleosides salvage	HumanCyc	3	2-deoxyadenosine 5-monophosphate;2-deoxyguanosine;2-deoxyadenosine	11 (11)	0.00649	0.0689
glycine betaine degradation	HumanCyc	3	glycine;dimethylglycine;betaine	11 (11)	0.00649	0.0689
D-Arginine and D-Ornithine Metabolism	SMPDB	3	2-oxoarginine;5-aminovalerate;arginine	11 (11)	0.00649	0.0689
Caffeine and Theobromine metabolism	Wikipathways	3	xanthine;caffeine;5-acetylamino-6-formylamino-3-methyluracil	11 (11)	0.00649	0.0689
The canonical retinoid cycle in rods (twilight vision)	Reactome	5	palmitate;linoleate;oleate;stearate;phosphate	33 (33)	0.00655	0.0693
Taste transduction - Homo sapiens (human)	KEGG	5	citrate;serotonin;malate;maltose;glutamate	33 (33)	0.00655	0.0693
Glutamate Glutamine metabolism	INOH	5	succinate;pyruvate;glycine;glutamate;phosphate	34 (34)	0.00746	0.0779
Glycolysis Gluconeogenesis	INOH	5	malate;pyruvate;glycine;glutamate;phosphate	34 (34)	0.00746	0.0779
Hypoacetylaspartia	SMPDB	5	beta-alanine;asparagine;phosphate;glutamate;fumarate	34 (34)	0.00746	0.0779
Aspartate Metabolism	SMPDB	5	beta-alanine;asparagine;phosphate;glutamate;fumarate	34 (34)	0.00746	0.0779
Canavan Disease	SMPDB	5	beta-alanine;asparagine;phosphate;glutamate;fumarate	34 (34)	0.00746	0.0779
Translation	Reactome	8	phosphate;valine;asparagine;glycine;isoleucine;glutamate;leucine;histidine	78 (78)	0.0075	0.078
il-10 anti-inflammatory signaling pathway	BioCarta	2	biliverdin;bilirubin	4 (4)	0.00768	0.078
<i>S</i>-methyl-5_-thioadenosine degradation	HumanCyc	2	adenine;phosphate	4 (4)	0.00768	0.078
alanine biosynthesis/degradation	HumanCyc	2	pyruvate;glutamate	4 (4)	0.00768	0.078
glycine biosynthesis	HumanCyc	2	pyruvate;glycine	4 (4)	0.00768	0.078
Downregulation of SMAD2/3:SMAD4 transcriptional activity	Reactome	2	nicotinamide;phosphate	4 (4)	0.00768	0.078
Methylhistidine Metabolism	SMPDB	2	3-methylhistidine;histidine	4 (4)	0.00768	0.078
Gamma-glutamyl-transpeptidase deficiency	SMPDB	4	cysteinylglycine;glycine;glutamate;phosphate	22 (22)	0.0077	0.078
5-oxoprolinase deficiency	SMPDB	4	cysteinylglycine;glycine;glutamate;phosphate	22 (22)	0.0077	0.078
Gamma-Glutamyltransferase Deficiency	SMPDB	4	cysteinylglycine;glycine;glutamate;phosphate	22 (22)	0.0077	0.078
Glutathione Metabolism	SMPDB	4	cysteinylglycine;glycine;glutamate;phosphate	22 (22)	0.0077	0.078
Glutathione Synthetase Deficiency	SMPDB	4	cysteinylglycine;glycine;glutamate;phosphate	22 (22)	0.0077	0.078
5-Oxoprolinuria	SMPDB	4	cysteinylglycine;glycine;glutamate;phosphate	22 (22)	0.0077	0.078
Synaptic vesicle cycle - Homo sapiens (human)	KEGG	3	serotonin;glycine;glutamate	12 (12)	0.00842	0.085
Retinoid metabolism and transport	Reactome	5	cholesterol;palmitate;linoleate;oleate;stearate	35 (35)	0.00845	0.0851
2-Hydroxyglutric Aciduria (D And L Form)	SMPDB	6	phosphate;pyruvate;glycine;glutamate;succinate;biotin	49 (49)	0.00858	0.0852
Homocarnosinosis	SMPDB	6	phosphate;pyruvate;glycine;glutamate;succinate;biotin	49 (49)	0.00858	0.0852
Hyperinsulinism-Hyperammonemia Syndrome	SMPDB	6	phosphate;pyruvate;glycine;glutamate;succinate;biotin	49 (49)	0.00858	0.0852
Succinic semialdehyde dehydrogenase deficiency	SMPDB	6	phosphate;pyruvate;glycine;glutamate;succinate;biotin	49 (49)	0.00858	0.0852
4-Hydroxybutyric Aciduria/Succinic Semialdehyde Dehydrogenase Deficiency	SMPDB	6	phosphate;pyruvate;glycine;glutamate;succinate;biotin	49 (49)	0.00858	0.0852
Glutamate Metabolism	SMPDB	6	phosphate;pyruvate;glycine;glutamate;succinate;biotin	49 (49)	0.00858	0.0852
Caffeine Metabolism	SMPDB	4	1	3	7-trimethylurate;caffeine;5-acetylamino-6-formylamino-3-methyluracil;5-acetylamino-6-amino-3-methyluracil	24 (24)
folate polyglutamylation	HumanCyc	3	glycine;glutamate;phosphate	13 (13)	0.0107	0.105
Vitamin C metabolism	EHMN	3	oxalate;alpha-tocopherol;threonate	13 (13)	0.0107	0.105
Import of palmitoyl-CoA into the mitochondrial matrix	Wikipathways	3	citrate;carnitine;phosphate	13 (13)	0.0107	0.105
G alpha (q) signalling events	Wikipathways	6	valerate;palmitate;linolenate;serotonin;oleate;docosahexaenoate	52 (52)	0.0114	0.109
Nicotinate metabolism	Reactome	6	nicotinate;phosphate;pyruvate;nicotinamide;glutamate;1-methylnicotinamide	52 (52)	0.0114	0.109
Hyperornithinemia with gyrate atrophy (HOGA)	SMPDB	6	phosphate;glycine;glutamate;creatine;succinate;fumarate	52 (52)	0.0114	0.109
Creatine deficiency_ guanidinoacetate methyltransferase deficiency	SMPDB	6	phosphate;glycine;glutamate;creatine;succinate;fumarate	52 (52)	0.0114	0.109
L-arginine:glycine amidinotransferase deficiency	SMPDB	6	phosphate;glycine;glutamate;creatine;succinate;fumarate	52 (52)	0.0114	0.109
Hyperornithinemia-hyperammonemia-homocitrullinuria [HHH-syndrome]	SMPDB	6	phosphate;glycine;glutamate;creatine;succinate;fumarate	52 (52)	0.0114	0.109
Guanidinoacetate Methyltransferase Deficiency (GAMT Deficiency)	SMPDB	6	phosphate;glycine;glutamate;creatine;succinate;fumarate	52 (52)	0.0114	0.109
Prolinemia Type II	SMPDB	6	phosphate;glycine;glutamate;creatine;succinate;fumarate	52 (52)	0.0114	0.109
Prolidase Deficiency (PD)	SMPDB	6	phosphate;glycine;glutamate;creatine;succinate;fumarate	52 (52)	0.0114	0.109
Arginine and Proline Metabolism	SMPDB	6	phosphate;glycine;glutamate;creatine;succinate;fumarate	52 (52)	0.0114	0.109
Hyperprolinemia Type I	SMPDB	6	phosphate;glycine;glutamate;creatine;succinate;fumarate	52 (52)	0.0114	0.109
Hyperprolinemia Type II	SMPDB	6	phosphate;glycine;glutamate;creatine;succinate;fumarate	52 (52)	0.0114	0.109
Ornithine Aminotransferase Deficiency (OAT Deficiency)	SMPDB	6	phosphate;glycine;glutamate;creatine;succinate;fumarate	52 (52)	0.0114	0.109
Arginine: Glycine Amidinotransferase Deficiency (AGAT Deficiency)	SMPDB	6	phosphate;glycine;glutamate;creatine;succinate;fumarate	52 (52)	0.0114	0.109
Nicotinamide salvaging	Reactome	5	pyruvate;nicotinamide;1-methylnicotinamide;nicotinate;phosphate	38 (38)	0.012	0.114
Phase I - Functionalization of compounds	Wikipathways	14	caffeine;lanosterol;deoxycholate;cholesterol;N(1)-acetylspermidine;nicotinamide riboside;tyramine;indolin-2-one;trimethylamine N-oxide;arachidonate;spermidine;phenethylamine;serotonin;lithocholate	195 (195)	0.0122	0.116
Sphingolipid metabolism - Homo sapiens (human)	KEGG	4	ceramide;sphingosine;phytosphingosine;sphinganine	25 (25)	0.0122	0.116
N-Glycan antennae elongation	Reactome	2	N-acetylglucosamine;N-acetylneuraminate	5 (5)	0.0125	0.116
mTOR signaling pathway	PID	2	choline;phosphate	5 (5)	0.0125	0.116
Cleavage of the damaged purine	Reactome	2	hypoxanthine;adenine	5 (5)	0.0125	0.116
Depurination	Reactome	2	hypoxanthine;adenine	5 (5)	0.0125	0.116
Ceramide signalling	Reactome	2	ceramide;choline phosphate	5 (5)	0.0125	0.116
Ras activation upon Ca2+ influx through NMDA receptor	Reactome	2	glycine;glutamate	5 (5)	0.0125	0.116
CREB phosphorylation through the activation of CaMKII	Reactome	2	glycine;glutamate	5 (5)	0.0125	0.116
Unblocking of NMDA receptor_ glutamate binding and activation	Reactome	2	glycine;glutamate	5 (5)	0.0125	0.116
glutathione-mediated detoxification	HumanCyc	3	pyruvate;glycine;glutamate	14 (14)	0.0132	0.121
Surfactant metabolism	Reactome	3	inosine;adenosine;phosphate	14 (14)	0.0132	0.121
Import of palmitoyl-CoA into the mitochondrial matrix	Reactome	3	citrate;carnitine;phosphate	14 (14)	0.0132	0.121
Phenylalanine degradation	INOH	3	phenethylamine;glutamate;phenylacetate	14 (14)	0.0132	0.121
pyridoxal 5_-phosphate salvage	HumanCyc	3	pyridoxamine;pyridoxal;phosphate	14 (14)	0.0132	0.121
Degradation of cysteine and homocysteine	Reactome	5	malate;pyruvate;sulfate;glutamate;taurine	39 (39)	0.0133	0.122
G alpha (i) signalling events	Reactome	12	caffeine;phosphate;cholesterol;palmitate;stearate;glutamate;arachidonate;succinate;serotonin;linoleate;oleate;adenosine	159 (159)	0.0137	0.125
Disorders of Folate Metabolism and Transport	Wikipathways	4	serine;glycine;glutamate;histidine	26 (26)	0.014	0.128
Nicotinate Nicotinamide metabolism	INOH	4	nicotinamide;glutamate;1-methylnicotinamide;phosphate	26 (26)	0.014	0.128
Tyrosine metabolism	EHMN	9	phosphate;pyruvate;glutamate;phenylacetate;sulfate;4-hydroxyphenylacetate;tyramine;phenethylamine;fumarate	105 (105)	0.0146	0.133
Bile secretion - Homo sapiens (human)	KEGG	12	choline;glycochenodeoxycholate;urate;cholate;cholesterol;bilirubin;spermidine;serotonin;glycocholate;lithocholate;1-methylnicotinamide;deoxycholate	162 (162)	0.0157	0.142
Sialic acid metabolism	Reactome	4	N-acetylglucosamine;pyruvate;N-acetylneuraminate;phosphate	27 (27)	0.016	0.142
Argininemia	SMPDB	4	pyruvate;fumarate;glutamate;phosphate	27 (27)	0.016	0.142
Citrullinemia Type I	SMPDB	4	pyruvate;fumarate;glutamate;phosphate	27 (27)	0.016	0.142
Carbamoyl Phosphate Synthetase Deficiency	SMPDB	4	pyruvate;fumarate;glutamate;phosphate	27 (27)	0.016	0.142
Argininosuccinic Aciduria	SMPDB	4	pyruvate;fumarate;glutamate;phosphate	27 (27)	0.016	0.142
Urea Cycle	SMPDB	4	pyruvate;fumarate;glutamate;phosphate	27 (27)	0.016	0.142
Ornithine Transcarbamylase Deficiency (OTC Deficiency)	SMPDB	4	pyruvate;fumarate;glutamate;phosphate	27 (27)	0.016	0.142
Sialic acid metabolism	Wikipathways	4	N-acetylglucosamine;pyruvate;N-acetylneuraminate;phosphate	27 (27)	0.016	0.142
serine and glycine biosynthesis	HumanCyc	3	glycine;glutamate;phosphate	15 (15)	0.0161	0.142
Regulation of lipolysis in adipocytes - Homo sapiens (human)	KEGG	3	glycerol;adenosine;arachidonate	15 (15)	0.0161	0.142
Carnitine synthesis	Reactome	3	succinate;glycine;carnitine	15 (15)	0.0161	0.142
Choline catabolism	Wikipathways	3	choline;dimethylglycine;betaine	15 (15)	0.0161	0.142
The citric acid (TCA) cycle and respiratory electron transport	Reactome	6	citrate;malate;phosphate;pyruvate;succinate;fumarate	56 (56)	0.0161	0.143
Glycosphingolipid metabolism	Reactome	5	N-acetylneuraminate;choline phosphate;sulfate;sphingosine;ceramide	41 (41)	0.0163	0.144
Fatty acyl-CoA biosynthesis	Reactome	5	citrate;palmitate;malate;arachidonate;phosphate	42 (42)	0.018	0.157
Fatty acyl-CoA biosynthesis	Wikipathways	5	citrate;palmitate;malate;arachidonate;phosphate	42 (42)	0.018	0.157
Linoleic acid metabolism - Homo sapiens (human)	KEGG	4	12	13-DiHOME;9	10-DiHOME;linoleate;arachidonate	28 (28)
Triglyceride metabolism	Reactome	4	cholesterol;glycerol;glycerol 3-phosphate;phosphate	28 (28)	0.0182	0.157
Histidine degradation	INOH	4	beta-alanine;4-imidazoleacetate;glutamate;histidine	28 (28)	0.0182	0.157
Neurotransmitter uptake and metabolism In glial cells	Reactome	2	glutamate;phosphate	6 (6)	0.0183	0.157
<i>myo</i>-inositol <i>de novo</i> biosynthesis	HumanCyc	2	myo-inositol;phosphate	6 (6)	0.0183	0.157
D-<i>myo</i>-inositol (1_4_5)-trisphosphate degradation	HumanCyc	2	myo-inositol;phosphate	6 (6)	0.0183	0.157
Leishmaniasis - Homo sapiens (human)	KEGG	2	ceramide;arachidonate	6 (6)	0.0183	0.157
Transcriptional activity of SMAD2/SMAD3:SMAD4 heterotrimer	Reactome	2	nicotinamide;phosphate	6 (6)	0.0183	0.157
Reuptake of GABA	Reactome	2	beta-alanine;betaine	6 (6)	0.0183	0.157
Astrocytic Glutamate-Glutamine Uptake And Metabolism	Reactome	2	glutamate;phosphate	6 (6)	0.0183	0.157
Transcriptional activity of SMAD2-SMAD3-SMAD4 heterotrimer	Wikipathways	2	nicotinamide;phosphate	6 (6)	0.0183	0.157
Digestion resistant carbohydrate metabolism	Wikipathways	2	sulfate;lactate	6 (6)	0.0183	0.157
Cellular hexose transport	Wikipathways	2	mannose;urate	6 (6)	0.0183	0.157
Oxidative phosphorylation - Homo sapiens (human)	KEGG	3	succinate;fumarate;phosphate	16 (16)	0.0192	0.163
Vitamin B6 (pyridoxine) metabolism	EHMN	3	pyridoxamine;pyridoxal;phosphate	16 (16)	0.0192	0.163
Sphingolipid pathway	Wikipathways	3	ceramide;sphingosine;sphinganine	16 (16)	0.0192	0.163
GABA synthesis_ release_ reuptake and degradation	Wikipathways	3	beta-alanine;succinate;betaine	16 (16)	0.0192	0.163
Metabolism of polyamines	Wikipathways	6	creatinine;phosphate;adenine;creatine;spermidine;N(1)-acetylspermidine	59 (59)	0.0204	0.173
bile acid biosynthesis_ neutral pathway	HumanCyc	5	cholesterol;glycochenodeoxycholate;glycine;taurine;glycocholate	44 (44)	0.0217	0.183
Phase II - Conjugation of compounds	Wikipathways	11	cysteinylglycine;phosphate;cholesterol;sulfate;adenosine;glucuronate;benzoate;bilirubin;5-acetylamino-6-formylamino-3-methyluracil;N-acetylglucosamine;lithocholate	151 (151)	0.0226	0.19
Statin Pathway	Wikipathways	3	cholesterol;cholate;mevalonate	17 (17)	0.0227	0.19
Vitamin B6 metabolism	INOH	3	pyridoxamine;pyridoxal;glutamate	17 (17)	0.0227	0.19
5-aminoimidazole ribonucleotide biosynthesis	HumanCyc	3	glycine;glutamate;phosphate	17 (17)	0.0227	0.19
Serine biosynthesis	Reactome	3	pyruvate;glutamate;phosphate	17 (17)	0.0227	0.19
Surfactant metabolism	Wikipathways	3	inosine;adenosine;phosphate	17 (17)	0.0227	0.19
Triglyceride metabolism	Wikipathways	4	cholesterol;glycerol;glycerol 3-phosphate;phosphate	30 (30)	0.023	0.192
Selenoamino acid metabolism	Reactome	6	phosphate;pyruvate;nicotinamide;glycine;adenosine;1-methylnicotinamide	61 (61)	0.0237	0.197
acetyl-CoA biosynthesis from citrate	HumanCyc	2	citrate;phosphate	7 (7)	0.025	0.202
Regulation of HSF1-mediated heat shock response	Reactome	2	nicotinamide;phosphate	7 (7)	0.025	0.202
choline degradation	HumanCyc	2	choline;betaine	7 (7)	0.025	0.202
phospholipids as signalling intermediaries	BioCarta	2	myristate;sphingosine	7 (7)	0.025	0.202
Hedgehog ligand biogenesis	Reactome	2	cholesterol;phosphate	7 (7)	0.025	0.202
glutamine biosynthesis	HumanCyc	2	glutamate;phosphate	7 (7)	0.025	0.202
Cellular hexose transport	Reactome	2	mannose;urate	7 (7)	0.025	0.202
homocarnosine biosynthesis	HumanCyc	2	histidine;phosphate	7 (7)	0.025	0.202
PDGFR-beta signaling pathway	PID	2	sphingosine;phosphate	7 (7)	0.025	0.202
CREB phosphorylation through the activation of Ras	Reactome	2	glycine;glutamate	7 (7)	0.025	0.202
Signaling by TGF-beta Receptor Complex	Reactome	2	nicotinamide;phosphate	7 (7)	0.025	0.202
Signaling by TGF-beta family members	Reactome	2	nicotinamide;phosphate	7 (7)	0.025	0.202
Nanoparticle triggered regulated necrosis	Wikipathways	2	ceramide;arachidonate	7 (7)	0.025	0.202
Hedgehog ligand biogenesis	Wikipathways	2	cholesterol;phosphate	7 (7)	0.025	0.202
Biosynthesis and regeneration of tetrahydrobiopterin (BH4) and catabolism of phenylalanine_ including diseases	Wikipathways	2	phenylalanine;serotonin	7 (7)	0.025	0.202
Metabolism of water-soluble vitamins and cofactors	Wikipathways	7	pyridoxamine;pyridoxal;riboflavin;phosphate;thiamin;pantothenate;biotin	79 (79)	0.0254	0.205
pyrimidine deoxyribonucleosides salvage	HumanCyc	4	2-deoxycytidine;2-deoxycytidine 5-monophosphate;thymidine;2-deoxyuridine	31 (31)	0.0256	0.205
Thiamine metabolism - Homo sapiens (human)	KEGG	4	thiamin;pyruvate;glycine;5-(2-Hydroxyethyl)-4-methylthiazole	31 (31)	0.0256	0.205
Ferroptosis - Homo sapiens (human)	KEGG	4	cystine;alpha-tocopherol;arachidonate;glutamate	31 (31)	0.0256	0.205
Glutathione conjugation	Reactome	4	cysteinylglycine;glycine;glutamate;phosphate	31 (31)	0.0256	0.205
superpathway of pyrimidine deoxyribonucleoside salvage	HumanCyc	4	2-deoxycytidine;2-deoxycytidine 5-monophosphate;thymidine;2-deoxyuridine	31 (31)	0.0256	0.205
Branched-chain amino acid catabolism	Wikipathways	5	succinate;3-methyl-2-oxovalerate;carnitine;4-methyl-2-oxopentanoate#isocaproate#caproate;phosphate	46 (46)	0.0258	0.206
Synthesis of bile acids and bile salts via 27-hydroxycholesterol	Reactome	3	cholesterol;deoxycholate;lithocholate	18 (18)	0.0266	0.209
Triglyceride biosynthesis	Reactome	3	glycerol;glycerol 3-phosphate;phosphate	18 (18)	0.0266	0.209
RAF/MAP kinase cascade	Reactome	3	glycine;glutamate;phosphate	18 (18)	0.0266	0.209
MAPK1/MAPK3 signaling	Reactome	3	glycine;glutamate;phosphate	18 (18)	0.0266	0.209
MAPK family signaling cascades	Reactome	3	glycine;glutamate;phosphate	18 (18)	0.0266	0.209
Synthesis of IP2_ IP_ and Ins in the cytosol	Reactome	3	phosphate;glucuronate;myo-inositol	18 (18)	0.0266	0.209
Fcgamma receptor (FCGR) dependent phagocytosis	Wikipathways	3	choline;arachidonate;phosphate	18 (18)	0.0266	0.209
Aminosugars metabolism	INOH	4	N-acetylglucosamine;N-acetylneuraminate;glutamate;phosphate	32 (32)	0.0285	0.221
Glycolysis	Reactome	4	citrate;pyruvate;glycerol;phosphate	32 (32)	0.0285	0.221
Sialuria or French Type Sialuria	SMPDB	4	N-acetylglucosamine;pyruvate;glutamate;phosphate	32 (32)	0.0285	0.221
Sialuria or French Type Sialuria	SMPDB	4	N-acetylglucosamine;pyruvate;glutamate;phosphate	32 (32)	0.0285	0.221
G(M2)-Gangliosidosis: Variant B_ Tay-sachs disease	SMPDB	4	N-acetylglucosamine;pyruvate;glutamate;phosphate	32 (32)	0.0285	0.221
Tay-Sachs Disease	SMPDB	4	N-acetylglucosamine;pyruvate;glutamate;phosphate	32 (32)	0.0285	0.221
Amino Sugar Metabolism	SMPDB	4	N-acetylglucosamine;pyruvate;glutamate;phosphate	32 (32)	0.0285	0.221
Salla Disease/Infantile Sialic Acid Storage Disease	SMPDB	4	N-acetylglucosamine;pyruvate;glutamate;phosphate	32 (32)	0.0285	0.221
Tryptophan metabolism - Homo sapiens (human)	KEGG	7	tryptamine;2-aminophenol;N-formylanthranilic acid;indolelactate;serotonin;adipate;kynurenate	81 (81)	0.0286	0.222
Oxylipin metabolism	Wikipathways	6	9-HOTrE;linolenate;arachidonate;12	13-DiHOME;linoleate;docosahexaenoate	64 (64)	0.0293
Ascorbate and aldarate metabolism - Homo sapiens (human)	KEGG	5	pyruvate;myo-inositol;arabinose;threonate;glucuronate	48 (48)	0.0304	0.234
Nucleobase biosynthesis	Reactome	5	orotate;fumarate;glycine;glutamate;phosphate	48 (48)	0.0304	0.234
Porphyrin metabolism	EHMN	5	bilirubin;biliverdin;glycine;glucuronate;phosphate	48 (48)	0.0304	0.234
Retrograde endocannabinoid signaling - Homo sapiens (human)	KEGG	3	glycerol;glutamate;arachidonate	19 (19)	0.0307	0.235
Glutathione metabolism	Wikipathways	3	cysteinylglycine;glycine;glutamate	19 (19)	0.0307	0.235
CDP-diacylglycerol biosynthesis	HumanCyc	3	1-palmitoylglycerol;glycerol 3-phosphate;glycerol	19 (19)	0.0307	0.235
Visual phototransduction	Reactome	6	phosphate;cholesterol;palmitate;stearate;linoleate;oleate	65 (65)	0.0313	0.239
Platelet activation_ signaling and aggregation	Reactome	4	serotonin;glycerol;arachidonate;phosphate	33 (33)	0.0315	0.239
creatine biosynthesis	HumanCyc	2	glycine;creatine	8 (8)	0.0325	0.239
4-hydroxy-2-nonenal detoxification	HumanCyc	2	glycine;glutamate	8 (8)	0.0325	0.239
Conjugation of benzoate with glycine	Reactome	2	glycine;benzoate	8 (8)	0.0325	0.239
malate-aspartate shuttle	HumanCyc	2	malate;glutamate	8 (8)	0.0325	0.239
Global Genome Nucleotide Excision Repair (GG-NER)	Reactome	2	nicotinamide;phosphate	8 (8)	0.0325	0.239
Biosynthesis of maresin conjugates in tissue regeneration (MCTR)	Reactome	2	glycine;glutamate	8 (8)	0.0325	0.239
phosphatidylcholine biosynthesis pathway	BioCarta	2	choline;choline phosphate	8 (8)	0.0325	0.239
Amine ligand-binding receptors	Reactome	2	serotonin;phenethylamine	8 (8)	0.0325	0.239
5-Phosphoribose 1-diphosphate biosynthesis	Reactome	2	2-deoxyadenosine 5-monophosphate;phosphate	8 (8)	0.0325	0.239
Resolution of Abasic Sites (AP sites)	Reactome	2	nicotinamide;phosphate	8 (8)	0.0325	0.239
Arachidonate production from DAG	Reactome	2	glycerol;arachidonate	8 (8)	0.0325	0.239
L-cysteine degradation II	HumanCyc	2	pyruvate;glutamate	8 (8)	0.0325	0.239
Glutamate binding_ activation of AMPA receptors and synaptic plasticity	Reactome	2	glutamate;phosphate	8 (8)	0.0325	0.239
Excitatory Neural Signalling Through 5-HTR 4 and Serotonin	SMPDB	2	serotonin;phosphate	8 (8)	0.0325	0.239
Excitatory Neural Signalling Through 5-HTR 7 and Serotonin	SMPDB	2	serotonin;phosphate	8 (8)	0.0325	0.239
Excitatory Neural Signalling Through 5-HTR 6 and Serotonin	SMPDB	2	serotonin;phosphate	8 (8)	0.0325	0.239
methionine salvage	HumanCyc	2	dimethylglycine;betaine	8 (8)	0.0325	0.239
Vitamin D Metabolism	Wikipathways	2	cholesterol;phosphate	8 (8)	0.0325	0.239
MECP2 and Associated Rett Syndrome	Wikipathways	2	serotonin;myo-inositol	8 (8)	0.0325	0.239
Nucleotide Excision Repair	Reactome	2	nicotinamide;phosphate	8 (8)	0.0325	0.239
PI3K-AKT-mTOR - VitD3 Signalling	Wikipathways	2	pyruvate;lactate	8 (8)	0.0325	0.239
Phosphatidylinositol phosphate metabolism	EHMN	5	N-acetylglucosamine;glycerol;phosphate;glucuronate;myo-inositol	49 (49)	0.0329	0.241
Phospholipid metabolism	Reactome	8	choline;glycerol;glycerophosphoethanolamine;phosphate;glycerol 3-phosphate;glycerophosphoinositol;choline phosphate;myo-inositol	103 (103)	0.035	0.256
Hypophosphatasia	SMPDB	3	pyridoxamine;pyridoxal;phosphate	20 (20)	0.0352	0.256
Vitamin B6 Metabolism	SMPDB	3	pyridoxamine;pyridoxal;phosphate	20 (20)	0.0352	0.256
valine degradation	HumanCyc	3	valine;3-aminoisobutyrate;glutamate	20 (20)	0.0352	0.256
UMP biosynthesis	HumanCyc	3	orotate;glutamate;phosphate	20 (20)	0.0352	0.256
Lamin A-processing pathway	Wikipathways	1	cysteine	1 (1)	0.0368	0.259
Platelet-mediated interactions with vascular and circulating cells	Wikipathways	1	serotonin	1 (1)	0.0368	0.259
Serotonin Receptor 2 and STAT3 Signaling	Wikipathways	1	serotonin	1 (1)	0.0368	0.259
Adenosine P1 receptors	Reactome	1	adenosine	1 (1)	0.0368	0.259
Signal attenuation	Reactome	1	phosphate	1 (1)	0.0368	0.259
Glypican 3 network	PID	1	cholesterol	1 (1)	0.0368	0.259
fas signaling pathway (cd95)	BioCarta	1	ceramide	1 (1)	0.0368	0.259
Basal cell carcinoma - Homo sapiens (human)	KEGG	1	cholesterol	1 (1)	0.0368	0.259
Serotonin receptors	Reactome	1	serotonin	1 (1)	0.0368	0.259
Vitamin E	Reactome	1	alpha-tocopherol	1 (1)	0.0368	0.259
NGF-independant TRKA activation	Reactome	1	adenosine	1 (1)	0.0368	0.259
Methylene Blue Pathway_ Pharmacodynamics	PharmGKB	1	riboflavin	1 (1)	0.0368	0.259
Transport of glycerol from adipocytes to the liver by Aquaporins	Reactome	1	glycerol	1 (1)	0.0368	0.259
Serotonin Neurotransmitter Release Cycle	Reactome	1	serotonin	1 (1)	0.0368	0.259
Transport of glycerol from adipocytes to the liver by Aquaporins	Wikipathways	1	glycerol	1 (1)	0.0368	0.259
Wnt-beta-catenin Signaling Pathway in Leukemia	Wikipathways	1	phosphate	1 (1)	0.0368	0.259
ERK Pathway in Huntington_s Disease	Wikipathways	1	glutamate	1 (1)	0.0368	0.259
Pathways in clear cell renal cell carcinoma	Wikipathways	1	glucose	1 (1)	0.0368	0.259
Vitamin E	Wikipathways	1	alpha-tocopherol	1 (1)	0.0368	0.259
Synthesis of substrates in N-glycan biosythesis	Reactome	6	cholate;phosphate;pyruvate;glutamate;N-acetylneuraminate;N-acetylglucosamine	68 (68)	0.0379	0.267
Metabolism of proteins	Reactome	16	mannose;isoleucine;cholate;phosphate;valine;pyruvate;glycine;glutamate;N-acetylneuraminate;adenosine;inosine;spermidine;N-acetylglucosamine;asparagine;leucine;histidine	269 (269)	0.038	0.267
Nicotinate and Nicotinamide Metabolism	SMPDB	4	nicotinamide;glutamate;1-methylnicotinamide;phosphate	35 (35)	0.0381	0.267
Metabolism of steroids	Reactome	10	glycochenodeoxycholate;lanosterol;taurine;cholate;phosphate;cholesterol;glycine;glycocholate;lithocholate;deoxycholate	144 (144)	0.0386	0.27
Thiamine metabolic pathways	Wikipathways	3	serine;glycerol 3-phosphate;pyruvate	21 (21)	0.04	0.272
Insulin resistance - Homo sapiens (human)	KEGG	3	ceramide;pyruvate;N-acetylglucosamine	21 (21)	0.04	0.272
Synthesis of UDP-N-acetyl-glucosamine	Reactome	3	N-acetylglucosamine;glutamate;cholate	21 (21)	0.04	0.272
Metabolism of Spingolipids in ER and Golgi apparatus	Wikipathways	3	serine;ceramide;sphinganine	21 (21)	0.04	0.272
Keratinization	Reactome	2	cholesterol;ceramide	9 (9)	0.0408	0.272
p75 NTR receptor-mediated signalling	Wikipathways	2	ceramide;choline phosphate	9 (9)	0.0408	0.272
4-aminobutyrate degradation	HumanCyc	2	succinate;glutamate	9 (9)	0.0408	0.272
cardiolipin biosynthesis	HumanCyc	2	glycerol 3-phosphate;phosphate	9 (9)	0.0408	0.272
pyrimidine ribonucleosides salvage I	HumanCyc	2	cytidine;uridine	9 (9)	0.0408	0.272
Vitamin B1 (thiamin) metabolism	Reactome	2	thiamin;phosphate	9 (9)	0.0408	0.272
L-glutamine tRNA biosynthesis	HumanCyc	2	glutamate;phosphate	9 (9)	0.0408	0.272
Long-term depression - Homo sapiens (human)	KEGG	2	glutamate;arachidonate	9 (9)	0.0408	0.272
Cleavage of the damaged pyrimidine	Reactome	2	uracil;thymine	9 (9)	0.0408	0.272
Depyrimidination	Reactome	2	uracil;thymine	9 (9)	0.0408	0.272
GABAergic synapse - Homo sapiens (human)	KEGG	2	succinate;glutamate	9 (9)	0.0408	0.272
Cellular response to heat stress	Reactome	2	nicotinamide;phosphate	9 (9)	0.0408	0.272
Processing of DNA double-strand break ends	Reactome	2	nicotinamide;phosphate	9 (9)	0.0408	0.272
Degradation of GABA	Reactome	2	succinate;glutamate	9 (9)	0.0408	0.272
p75 NTR receptor-mediated signalling	Reactome	2	ceramide;choline phosphate	9 (9)	0.0408	0.272
L1CAM interactions	Reactome	2	palmitate;phosphate	9 (9)	0.0408	0.272
Hydrolysis of LPC	Reactome	2	choline;glycerol 3-phosphate	9 (9)	0.0408	0.272
Intracellular Signalling Through Adenosine Receptor A2b and Adenosine	SMPDB	2	adenosine;phosphate	9 (9)	0.0408	0.272
Post NMDA receptor activation events	Reactome	2	glycine;glutamate	9 (9)	0.0408	0.272
Intracellular Signalling Through Adenosine Receptor A2a and Adenosine	SMPDB	2	adenosine;phosphate	9 (9)	0.0408	0.272
Thiamine Metabolism	SMPDB	2	thiamin;phosphate	9 (9)	0.0408	0.272
Nucleotide Excision Repair	Wikipathways	2	nicotinamide;phosphate	9 (9)	0.0408	0.272
L1CAM interactions	Wikipathways	2	palmitate;phosphate	9 (9)	0.0408	0.272
Formation of the cornified envelope	Reactome	2	cholesterol;ceramide	9 (9)	0.0408	0.272
Reversal of alkylation damage by DNA dioxygenases	Reactome	2	succinate;adenosine	9 (9)	0.0408	0.272
Resolution of Abasic Sites (AP sites)	Wikipathways	2	nicotinamide;phosphate	9 (9)	0.0408	0.272
Cellular response to heat stress	Wikipathways	2	nicotinamide;phosphate	9 (9)	0.0408	0.272
Keratinization	Wikipathways	2	cholesterol;ceramide	9 (9)	0.0408	0.272
Transport to the Golgi and subsequent modification	Reactome	4	N-acetylglucosamine;mannose;N-acetylneuraminate;phosphate	36 (36)	0.0417	0.275
Glycerolipid metabolism - Homo sapiens (human)	KEGG	4	glycerol;glycerate;1	3-propanediol;glycerol 3-phosphate	36 (36)	0.0417
Galactose Metabolism	SMPDB	4	mannose;glycerol;myo-inositol;phosphate	36 (36)	0.0417	0.275
Galactosemia	SMPDB	4	mannose;glycerol;myo-inositol;phosphate	36 (36)	0.0417	0.275
Butanoate metabolism	EHMN	4	succinate;pyruvate;glutamate;phosphate	36 (36)	0.0417	0.275
Vitamin B3 (nicotinate and nicotinamide) metabolism	EHMN	4	nicotinamide;glutamate;1-methylnicotinamide;phosphate	36 (36)	0.0417	0.275
N-glycan antennae elongation in the medial/trans-Golgi	Reactome	3	N-acetylglucosamine;mannose;N-acetylneuraminate	22 (22)	0.045	0.296
Pyrimidine biosynthesis	Reactome	3	orotate;glutamate;phosphate	22 (22)	0.045	0.296
Taurine and hypotaurine metabolism - Homo sapiens (human)	KEGG	3	pyruvate;taurine;glutamate	22 (22)	0.045	0.296
Purine ribonucleoside monophosphate biosynthesis	Reactome	4	fumarate;glycine;glutamate;phosphate	37 (37)	0.0454	0.297
purine nucleotides <i>de novo</i> biosynthesis	HumanCyc	4	fumarate;glycine;glutamate;phosphate	37 (37)	0.0454	0.297
Retinoid metabolism and transport	Wikipathways	4	cholesterol;palmitate;linoleate;oleate	37 (37)	0.0454	0.297
Glutathione metabolism - Homo sapiens (human)	KEGG	4	cysteinylglycine;glycine;glutamate;spermidine	38 (38)	0.0494	0.315
HDR through Homologous Recombination (HR) or Single Strand Annealing (SSA)	Reactome	2	nicotinamide;phosphate	10 (10)	0.0498	0.315
Homology Directed Repair	Reactome	2	nicotinamide;phosphate	10 (10)	0.0498	0.315
HDL assembly	Reactome	2	cholesterol;phosphate	10 (10)	0.0498	0.315
asparagine degradation	HumanCyc	2	asparagine;glutamate	10 (10)	0.0498	0.315
Vitamin B2 (riboflavin) metabolism	Reactome	2	riboflavin;phosphate	10 (10)	0.0498	0.315
AGE-RAGE signaling pathway in diabetic complications - Homo sapiens (human)	KEGG	2	ceramide;pyrraline	10 (10)	0.0498	0.315
Alcoholism - Homo sapiens (human)	KEGG	2	glutamate;adenosine	10 (10)	0.0498	0.315
HIF1A and PPARG regulation of glycolysis	Wikipathways	2	glycerol 3-phosphate;pyruvate	10 (10)	0.0498	0.315
phenylethylamine degradation I	HumanCyc	2	phenethylamine;phenylacetate	10 (10)	0.0498	0.315
L-cysteine degradation I	HumanCyc	2	pyruvate;glutamate	10 (10)	0.0498	0.315
Alvimopan Action Pathway	SMPDB	2	serotonin;phosphate	10 (10)	0.0498	0.315
glycerol degradation	HumanCyc	2	glycerol;glycerol 3-phosphate	10 (10)	0.0498	0.315
Glycerol Phosphate Shuttle	SMPDB	2	glycerol 3-phosphate;phosphate	10 (10)	0.0498	0.315
Methadyl Acetate Action Pathway	SMPDB	2	serotonin;phosphate	10 (10)	0.0498	0.315
DNA Damage Reversal	Wikipathways	2	succinate;adenosine	10 (10)	0.0498	0.315
Miscellaneous transport and binding events	Reactome	2	cystine;histidine	10 (10)	0.0498	0.315
Triacylglyceride Synthesis	Wikipathways	2	glycerol;glycerol 3-phosphate	10 (10)	0.0498	0.315
DNA Damage Reversal	Reactome	2	succinate;adenosine	10 (10)	0.0498	0.315
HDR through Homologous Recombination (HRR) or Single Strand Annealing (SSA)	Wikipathways	2	nicotinamide;phosphate	10 (10)	0.0498	0.315
Composition of Lipid Particles	Wikipathways	2	cholesterol;glycerol	10 (10)	0.0498	0.315
Pentose and glucuronate interconversions - Homo sapiens (human)	KEGG	5	galacturonate;glycerol;pyruvate;arabinose;glucuronate	55 (55)	0.0503	0.317
Nicotinate metabolism	Wikipathways	5	pyruvate;nicotinamide;1-methylnicotinamide;nicotinate;phosphate	55 (55)	0.0503	0.317
Arginine biosynthesis - Homo sapiens (human)	KEGG	3	glutamate;N-acetylcitrulline;fumarate	23 (23)	0.0504	0.317
Urea cycle	Reactome	3	fumarate;glutamate;phosphate	23 (23)	0.0504	0.317
superpathway of pyrimidine ribonucleotides <i>de novo</i> biosynthesis	HumanCyc	3	orotate;glutamate;phosphate	23 (23)	0.0504	0.317
Glycerophospholipid biosynthesis	Reactome	7	choline;glycerol;glycerophosphoethanolamine;phosphate;glycerol 3-phosphate;glycerophosphoinositol;myo-inositol	93 (93)	0.0542	0.336
Human metabolism overview	Wikipathways	8	citrate;malate;glycerol 3-phosphate;glycerol;glutamate;succinate;pyruvate;fumarate	113 (113)	0.0554	0.336
Abacavir transport and metabolism	Reactome	3	inosine;adenosine;phosphate	24 (24)	0.0561	0.336
Phospholipid Biosynthesis	SMPDB	3	choline;glycerol 3-phosphate;choline phosphate	24 (24)	0.0561	0.336
Abacavir transport and metabolism	Wikipathways	3	inosine;adenosine;phosphate	24 (24)	0.0561	0.336
Glycerophospholipid biosynthesis	Wikipathways	7	choline;glycerol;glycerophosphoethanolamine;phosphate;glycerol 3-phosphate;glycerophosphoinositol;myo-inositol	94 (94)	0.0568	0.336
Amino acid synthesis and interconversion (transamination)	Wikipathways	4	beta-alanine;pyruvate;taurine;phosphate	40 (40)	0.0578	0.336
Cholesterol biosynthesis_ regulation and transport	Wikipathways	2	cholesterol;lanosterol	11 (11)	0.0594	0.336
PAOs oxidise polyamines to amines	Reactome	2	N(1)-acetylspermidine;spermidine	11 (11)	0.0594	0.336
UTP and CTP dephosphorylation II	HumanCyc	2	glutamate;phosphate	11 (11)	0.0594	0.336
asparagine biosynthesis	HumanCyc	2	asparagine;glutamate	11 (11)	0.0594	0.336
Plasma lipoprotein assembly	Reactome	2	cholesterol;phosphate	11 (11)	0.0594	0.336
&beta;-alanine degradation	HumanCyc	2	beta-alanine;glutamate	11 (11)	0.0594	0.336
ABC transporters in lipid homeostasis	Reactome	2	cholesterol;phosphate	11 (11)	0.0594	0.336
Escitalopram Action Pathway	SMPDB	2	serotonin;phosphate	11 (11)	0.0594	0.336
Fatty Acids bound to GPR40 (FFAR1) regulate insulin secretion	Reactome	2	palmitate;oleate	11 (11)	0.0594	0.336
3-phosphoinositide biosynthesis	HumanCyc	2	myo-inositol;phosphate	11 (11)	0.0594	0.336
Gap junction - Homo sapiens (human)	KEGG	2	serotonin;glutamate	11 (11)	0.0594	0.336
superpathway of D-<i>myo</i>-inositol (1_4_5)-trisphosphate metabolism	HumanCyc	2	myo-inositol;phosphate	11 (11)	0.0594	0.336
Free fatty acids regulate insulin secretion	Reactome	2	palmitate;oleate	11 (11)	0.0594	0.336
biotin-carboxyl carrier protein assembly	HumanCyc	2	biotin;phosphate	11 (11)	0.0594	0.336
Signaling by Hedgehog	Reactome	2	cholesterol;phosphate	11 (11)	0.0594	0.336
Signaling by NTRK1 (TRKA)	Reactome	2	adenosine;phosphate	11 (11)	0.0594	0.336
serine biosynthesis (phosphorylated route)	HumanCyc	2	glutamate;phosphate	11 (11)	0.0594	0.336
Death Receptor Signalling	Reactome	2	ceramide;choline phosphate	11 (11)	0.0594	0.336
Levomethadyl Acetate Action Action Pathway	SMPDB	2	serotonin;phosphate	11 (11)	0.0594	0.336
Activation of NMDA receptor and postsynaptic events	Reactome	2	glycine;glutamate	11 (11)	0.0594	0.336
UDP-<i>N</i>-acetyl-D-glucosamine biosynthesis II	HumanCyc	2	N-acetylglucosamine;glutamate	11 (11)	0.0594	0.336
Levallorphan Action Pathway	SMPDB	2	serotonin;phosphate	11 (11)	0.0594	0.336
Dimethylthiambutene Action Pathway	SMPDB	2	serotonin;phosphate	11 (11)	0.0594	0.336
Ethylmorphine Action Pathway	SMPDB	2	serotonin;phosphate	11 (11)	0.0594	0.336
Pentazocine Action Pathway	SMPDB	2	serotonin;phosphate	11 (11)	0.0594	0.336
Naltrexone Action Pathway	SMPDB	2	serotonin;phosphate	11 (11)	0.0594	0.336
Buprenorphine Action Pathway	SMPDB	2	serotonin;phosphate	11 (11)	0.0594	0.336
Naloxone Action Pathway	SMPDB	2	serotonin;phosphate	11 (11)	0.0594	0.336
Dihydromorphine Action Pathway	SMPDB	2	serotonin;phosphate	11 (11)	0.0594	0.336
Phosphatidylinositol Phosphate Metabolism	SMPDB	2	myo-inositol;phosphate	11 (11)	0.0594	0.336
Glucose-Alanine Cycle	SMPDB	2	pyruvate;glutamate	11 (11)	0.0594	0.336
Nalbuphine Action Pathway	SMPDB	2	serotonin;phosphate	11 (11)	0.0594	0.336
Ketobemidone Action Pathway	SMPDB	2	serotonin;phosphate	11 (11)	0.0594	0.336
Mepivacaine Action Pathway	SMPDB	2	serotonin;phosphate	11 (11)	0.0594	0.336
Chloroprocaine Action Pathway	SMPDB	2	serotonin;phosphate	11 (11)	0.0594	0.336
Cocaine Action Pathway	SMPDB	2	serotonin;phosphate	11 (11)	0.0594	0.336
Dibucaine Action Pathway	SMPDB	2	serotonin;phosphate	11 (11)	0.0594	0.336
Levobupivacaine Action Pathway	SMPDB	2	serotonin;phosphate	11 (11)	0.0594	0.336
Benzocaine Action Pathway	SMPDB	2	serotonin;phosphate	11 (11)	0.0594	0.336
Bupivacaine Action Pathway	SMPDB	2	serotonin;phosphate	11 (11)	0.0594	0.336
Joubert syndrome	SMPDB	2	myo-inositol;phosphate	11 (11)	0.0594	0.336
Levorphanol Action Pathway	SMPDB	2	serotonin;phosphate	11 (11)	0.0594	0.336
Propoxyphene Action Pathway	SMPDB	2	serotonin;phosphate	11 (11)	0.0594	0.336
Tramadol Action Action Pathway	SMPDB	2	serotonin;phosphate	11 (11)	0.0594	0.336
Diphenoxylate Action Pathway	SMPDB	2	serotonin;phosphate	11 (11)	0.0594	0.336
Anileridine Action Pathway	SMPDB	2	serotonin;phosphate	11 (11)	0.0594	0.336
Oxycodone Action Pathway	SMPDB	2	serotonin;phosphate	11 (11)	0.0594	0.336
Oxybuprocaine Action Pathway	SMPDB	2	serotonin;phosphate	11 (11)	0.0594	0.336
Prilocaine Action Pathway	SMPDB	2	serotonin;phosphate	11 (11)	0.0594	0.336
Procaine Action Pathway	SMPDB	2	serotonin;phosphate	11 (11)	0.0594	0.336
Proparacaine Action Pathway	SMPDB	2	serotonin;phosphate	11 (11)	0.0594	0.336
Ropivacaine Action Pathway	SMPDB	2	serotonin;phosphate	11 (11)	0.0594	0.336
Alfentanil Action Pathway	SMPDB	2	serotonin;phosphate	11 (11)	0.0594	0.336
Oxymorphone Action Pathway	SMPDB	2	serotonin;phosphate	11 (11)	0.0594	0.336
Hydrocodone Action Pathway	SMPDB	2	serotonin;phosphate	11 (11)	0.0594	0.336
Hydromorphone Action Pathway	SMPDB	2	serotonin;phosphate	11 (11)	0.0594	0.336
Sufentanil Action Pathway	SMPDB	2	serotonin;phosphate	11 (11)	0.0594	0.336
Remifentanil Action Pathway	SMPDB	2	serotonin;phosphate	11 (11)	0.0594	0.336
Fentanyl Action Pathway	SMPDB	2	serotonin;phosphate	11 (11)	0.0594	0.336
Carfentanil Action Pathway	SMPDB	2	serotonin;phosphate	11 (11)	0.0594	0.336
3-Methylthiofentanyl Action Pathway	SMPDB	2	serotonin;phosphate	11 (11)	0.0594	0.336
Dezocine Action Pathway	SMPDB	2	serotonin;phosphate	11 (11)	0.0594	0.336
Vitamin B1 (thiamin) metabolism	EHMN	2	thiamin;phosphate	11 (11)	0.0594	0.336
Vitamin H (biotin) metabolism	EHMN	2	biotin;phosphate	11 (11)	0.0594	0.336
UTP and CTP <i>de novo</i> biosynthesis	HumanCyc	2	glutamate;phosphate	11 (11)	0.0594	0.336
Response to elevated platelet cytosolic Ca2+	Wikipathways	2	serotonin;phosphate	11 (11)	0.0594	0.336
Signaling by NTRK1 (TRKA)	Wikipathways	2	adenosine;phosphate	11 (11)	0.0594	0.336
tRNA splicing	HumanCyc	2	nicotinamide;phosphate	11 (11)	0.0594	0.336
Pyruvate metabolism	Reactome	3	malate;pyruvate;phosphate	25 (25)	0.0621	0.349
Metabolism of folate and pterines	Reactome	3	glycine;glutamate;phosphate	25 (25)	0.0621	0.349
Inositol phosphate metabolism	INOH	3	myo-inositol;glucuronate;phosphate	25 (25)	0.0621	0.349
Aflatoxin activation and detoxification	Reactome	3	N-acetylcysteine;glycine;glutamate	25 (25)	0.0621	0.349
Antimicrobial peptides	Wikipathways	3	phosphate;gentisate;N-acetylmuramate	25 (25)	0.0621	0.349
Selenoamino acid metabolism	Wikipathways	5	pyruvate;nicotinamide;adenosine;1-methylnicotinamide;phosphate	59 (59)	0.0645	0.362
Tryptophan metabolism	EHMN	6	tryptamine;phosphate;glutamate;N-formylanthranilic acid;serotonin;kynurenate	78 (78)	0.0661	0.37
alpha-linolenic (omega3) and linoleic (omega6) acid metabolism	Reactome	4	linolenate;linoleate;phosphate;docosahexaenoate	42 (42)	0.0669	0.374
alpha-linolenic (omega3) and linoleic (omega6) acid metabolism	Wikipathways	4	linolenate;linoleate;docosahexaenoate;phosphate	42 (42)	0.0669	0.374
Tryptophan Metabolism	SMPDB	5	serotonin;tryptamine;glutamate;kynurenate;N-formylanthranilic acid	60 (60)	0.0684	0.379
Vitamin B12 Metabolism	Wikipathways	5	cholesterol;ethylmalonate#methylmalonate;alpha-tocopherol;riboflavin;creatinine	60 (60)	0.0684	0.379
Beta-mercaptolactate-cysteine disulfiduria	SMPDB	3	pyruvate;glutamate;phosphate	26 (26)	0.0684	0.379
Synthesis of PA	Reactome	3	choline;glycerol 3-phosphate;phosphate	26 (26)	0.0684	0.379
Cysteine Metabolism	SMPDB	3	pyruvate;glutamate;phosphate	26 (26)	0.0684	0.379
Cystinosis_ ocular nonnephropathic	SMPDB	3	pyruvate;glutamate;phosphate	26 (26)	0.0684	0.379
gluconeogenesis	HumanCyc	3	malate;pyruvate;phosphate	26 (26)	0.0684	0.379
histidine degradation	HumanCyc	2	glutamate;histidine	12 (12)	0.0696	0.382
adenosine ribonucleotides <i>de novo</i> biosynthesis	HumanCyc	2	fumarate;phosphate	12 (12)	0.0696	0.382
heme degradation	HumanCyc	2	biliverdin;bilirubin	12 (12)	0.0696	0.382
Signaling by NTRKs	Reactome	2	adenosine;phosphate	12 (12)	0.0696	0.382
phosphatidylcholine biosynthesis	HumanCyc	2	choline;choline phosphate	12 (12)	0.0696	0.382
D-Glutamine and D-glutamate metabolism - Homo sapiens (human)	KEGG	2	5-oxoproline;glutamate	12 (12)	0.0696	0.382
Nuclear Receptors in Lipid Metabolism and Toxicity	Wikipathways	2	cholesterol;lanosterol	12 (12)	0.0696	0.382
Endogenous sterols	Reactome	4	cholesterol;lanosterol;deoxycholate;lithocholate	43 (43)	0.0718	0.383
UDP-<i>N</i>-acetyl-D-galactosamine biosynthesis I	HumanCyc	1	N-acetylglucosamine	2 (2)	0.0722	0.383
Malate-aspartate shuttle	Wikipathways	1	malate	2 (2)	0.0722	0.383
Relationship between inflammation_ COX-2 and EGFR	Wikipathways	1	arachidonate	2 (2)	0.0722	0.383
Serotonin Receptor 4-6-7 and NR3C Signaling	Wikipathways	1	serotonin	2 (2)	0.0722	0.383
PP2A-mediated dephosphorylation of key metabolic factors	Reactome	1	phosphate	2 (2)	0.0722	0.383
Reactions specific to the hybrid N-glycan synthesis pathway	Reactome	1	N-acetylglucosamine	2 (2)	0.0722	0.383
Insulin receptor recycling	Reactome	1	phosphate	2 (2)	0.0722	0.383
Signaling events mediated by the Hedgehog family	PID	1	cholesterol	2 (2)	0.0722	0.383
Ceramide signaling pathway	PID	1	sphingosine	2 (2)	0.0722	0.383
Uptake and function of diphtheria toxin	Reactome	1	nicotinamide	2 (2)	0.0722	0.383
Presynaptic function of Kainate receptors	Reactome	1	glutamate	2 (2)	0.0722	0.383
ceramide signaling pathway	BioCarta	1	ceramide	2 (2)	0.0722	0.383
ERKs are inactivated	Reactome	1	phosphate	2 (2)	0.0722	0.383
Initiation of Nuclear Envelope Reformation	Reactome	1	phosphate	2 (2)	0.0722	0.383
Nuclear Envelope Reassembly	Reactome	1	phosphate	2 (2)	0.0722	0.383
Caffeine Pathway_ Pharmacokinetics	PharmGKB	1	caffeine	2 (2)	0.0722	0.383
Theophylline Pathway_ Pharmacokinetics	PharmGKB	1	caffeine	2 (2)	0.0722	0.383
DNA Damage Recognition in GG-NER	Reactome	1	nicotinamide	2 (2)	0.0722	0.383
Post-chaperonin tubulin folding pathway	Reactome	1	phosphate	2 (2)	0.0722	0.383
Downregulation of TGF-beta receptor signaling	Reactome	1	phosphate	2 (2)	0.0722	0.383
lanosterol biosynthesis	HumanCyc	1	lanosterol	2 (2)	0.0722	0.383
Degradation of AXIN	Reactome	1	nicotinamide	2 (2)	0.0722	0.383
WikiPathways Academy- draw-compartment	Wikipathways	1	cholesterol	2 (2)	0.0722	0.383
Serotonin and anxiety-related events	Wikipathways	1	serotonin	2 (2)	0.0722	0.383
Chromosomal and microsatellite instability in colorectal cancer	Wikipathways	1	arachidonate	2 (2)	0.0722	0.383
Biosynthesis of the N-glycan precursor (dolichol lipid-linked oligosaccharide_ LLO) and transfer to a nascent protein	Reactome	6	cholate;phosphate;pyruvate;glutamate;N-acetylneuraminate;N-acetylglucosamine	81 (81)	0.0764	0.405
Stimuli-sensing channels	Reactome	2	urate;phosphate	13 (13)	0.0804	0.421
Interconversion of polyamines	Reactome	2	N(1)-acetylspermidine;spermidine	13 (13)	0.0804	0.421
Effects of PIP2 hydrolysis	Reactome	2	glycerol;arachidonate	13 (13)	0.0804	0.421
N-glycan trimming and elongation in the cis-Golgi	Reactome	2	N-acetylglucosamine;mannose	13 (13)	0.0804	0.421
spermine and spermidine degradation I	HumanCyc	2	N(1)-acetylspermidine;spermidine	13 (13)	0.0804	0.421
Famotidine Action Pathway	SMPDB	2	glutamate;phosphate	13 (13)	0.0804	0.421
tyrosine degradation	HumanCyc	2	glutamate;fumarate	13 (13)	0.0804	0.421
Lamivudine Metabolism Pathway	SMPDB	2	choline phosphate;phosphate	13 (13)	0.0804	0.421
Effects of PIP2 hydrolysis	Wikipathways	2	glycerol;arachidonate	13 (13)	0.0804	0.421
Differentiation Pathway	Wikipathways	2	nicotinamide;taurine	13 (13)	0.0804	0.421
GABA shunt	HumanCyc	2	succinate;glutamate	13 (13)	0.0804	0.421
Synthesis of Leukotrienes (LT) and Eoxins (EX)	Reactome	3	glycine;glutamate;arachidonate	28 (28)	0.0818	0.422
Vitamin B6 metabolism - Homo sapiens (human)	KEGG	3	pyridoxamine;pyridoxate;pyridoxal	28 (28)	0.0818	0.422
Hyper-IgD syndrome	SMPDB	4	cholesterol;palmitate;lanosterol;phosphate	45 (45)	0.082	0.422
Cholesteryl ester storage disease	SMPDB	4	cholesterol;palmitate;lanosterol;phosphate	45 (45)	0.082	0.422
Lysosomal Acid Lipase Deficiency (Wolman Disease)	SMPDB	4	cholesterol;palmitate;lanosterol;phosphate	45 (45)	0.082	0.422
Mevalonic aciduria	SMPDB	4	cholesterol;palmitate;lanosterol;phosphate	45 (45)	0.082	0.422
Wolman disease	SMPDB	4	cholesterol;palmitate;lanosterol;phosphate	45 (45)	0.082	0.422
Smith-Lemli-Opitz Syndrome (SLOS)	SMPDB	4	cholesterol;palmitate;lanosterol;phosphate	45 (45)	0.082	0.422
Chondrodysplasia Punctata II_ X Linked Dominant (CDPX2)	SMPDB	4	cholesterol;palmitate;lanosterol;phosphate	45 (45)	0.082	0.422
CHILD Syndrome	SMPDB	4	cholesterol;palmitate;lanosterol;phosphate	45 (45)	0.082	0.422
Desmosterolosis	SMPDB	4	cholesterol;palmitate;lanosterol;phosphate	45 (45)	0.082	0.422
Hypercholesterolemia	SMPDB	4	cholesterol;palmitate;lanosterol;phosphate	45 (45)	0.082	0.422
Steroid Biosynthesis	SMPDB	4	cholesterol;palmitate;lanosterol;phosphate	45 (45)	0.082	0.422
Ibandronate Action Pathway	SMPDB	4	cholesterol;palmitate;lanosterol;phosphate	45 (45)	0.082	0.422
Folate metabolism	INOH	4	pyruvate;glycine;glutamate;phosphate	46 (46)	0.0873	0.44
Simvastatin Action Pathway	SMPDB	4	cholesterol;palmitate;lanosterol;phosphate	46 (46)	0.0873	0.44
Pravastatin Action Pathway	SMPDB	4	cholesterol;palmitate;lanosterol;phosphate	46 (46)	0.0873	0.44
Pyruvate Dehydrogenase Complex Deficiency	SMPDB	4	pyruvate;malate;biotin;phosphate	46 (46)	0.0873	0.44
Atorvastatin Action Pathway	SMPDB	4	cholesterol;palmitate;lanosterol;phosphate	46 (46)	0.0873	0.44
Primary hyperoxaluria II_ PH2	SMPDB	4	pyruvate;malate;biotin;phosphate	46 (46)	0.0873	0.44
Alendronate Action Pathway	SMPDB	4	cholesterol;palmitate;lanosterol;phosphate	46 (46)	0.0873	0.44
Rosuvastatin Action Pathway	SMPDB	4	cholesterol;palmitate;lanosterol;phosphate	46 (46)	0.0873	0.44
Lovastatin Action Pathway	SMPDB	4	cholesterol;palmitate;lanosterol;phosphate	46 (46)	0.0873	0.44
Leigh Syndrome	SMPDB	4	pyruvate;malate;biotin;phosphate	46 (46)	0.0873	0.44
Risedronate Action Pathway	SMPDB	4	cholesterol;palmitate;lanosterol;phosphate	46 (46)	0.0873	0.44
Cerivastatin Action Pathway	SMPDB	4	cholesterol;palmitate;lanosterol;phosphate	46 (46)	0.0873	0.44
Pamidronate Action Pathway	SMPDB	4	cholesterol;palmitate;lanosterol;phosphate	46 (46)	0.0873	0.44
Fluvastatin Action Pathway	SMPDB	4	cholesterol;palmitate;lanosterol;phosphate	46 (46)	0.0873	0.44
Pyruvate Metabolism	SMPDB	4	pyruvate;malate;biotin;phosphate	46 (46)	0.0873	0.44
Pyruvate Decarboxylase E1 Component Deficiency (PDHE1 Deficiency)	SMPDB	4	pyruvate;malate;biotin;phosphate	46 (46)	0.0873	0.44
Zoledronate Action Pathway	SMPDB	4	cholesterol;palmitate;lanosterol;phosphate	46 (46)	0.0873	0.44
Pyruvate kinase deficiency	SMPDB	4	pyruvate;malate;biotin;phosphate	46 (46)	0.0873	0.44
fatty acid &beta;-oxidation	HumanCyc	6	margarate;palmitate;heptanoate;stearate;pentadecanoate;2-hydroxystearate	84 (84)	0.0876	0.441
Ferroptosis	Wikipathways	3	cysteine;alpha-tocopherol;arachidonate	29 (29)	0.0888	0.446
fatty acid &beta;-oxidation (peroxisome)	HumanCyc	6	margarate;palmitate;heptanoate;stearate;pentadecanoate;2-hydroxystearate	85 (85)	0.0915	0.451
Sudden Infant Death Syndrome (SIDS) Susceptibility Pathways	Wikipathways	2	choline;serotonin	14 (14)	0.0916	0.451
Monoamine Transport	Wikipathways	2	serotonin;myristate	14 (14)	0.0916	0.451
DNA Double-Strand Break Repair	Reactome	2	nicotinamide;phosphate	14 (14)	0.0916	0.451
L-carnitine biosynthesis	HumanCyc	2	succinate;glycine	14 (14)	0.0916	0.451
Regulation of pyruvate dehydrogenase (PDH) complex	Reactome	2	pyruvate;phosphate	14 (14)	0.0916	0.451
Heme degradation	Reactome	2	biliverdin;bilirubin	14 (14)	0.0916	0.451
Plasmalogen Synthesis	SMPDB	2	stearate;phosphate	14 (14)	0.0916	0.451
Heroin Action Pathway	SMPDB	2	serotonin;phosphate	14 (14)	0.0916	0.451
Vitamin B2 (riboflavin) metabolism	EHMN	2	riboflavin;phosphate	14 (14)	0.0916	0.451
Cholesterol Biosynthesis Pathway	Wikipathways	2	cholesterol;lanosterol	14 (14)	0.0916	0.451
Cytosolic sensors of pathogen-associated DNA	Wikipathways	2	2-deoxyadenosine 5-monophosphate;2-deoxycytidine 5-monophosphate	14 (14)	0.0916	0.451
Synthesis of wybutosine at G37 of tRNA(Phe)	Wikipathways	2	succinate;pyruvate	14 (14)	0.0916	0.451
NAD+ metabolism	Wikipathways	2	pyruvate;nicotinamide	14 (14)	0.0916	0.451
Lipid Metabolism Pathway	Wikipathways	2	palmitate;pyruvate	14 (14)	0.0916	0.451
proline biosynthesis	HumanCyc	2	glutamate;phosphate	14 (14)	0.0916	0.451
Organelle biogenesis and maintenance	Reactome	2	nicotinamide;phosphate	14 (14)	0.0916	0.451
Neurotransmitter Disorders	Wikipathways	2	serotonin;tyrosine	14 (14)	0.0916	0.451
Cytosolic sulfonation of small molecules	Reactome	4	cholesterol;sulfate;lithocholate;phosphate	47 (47)	0.0928	0.456
L-kynurenine degradation	HumanCyc	3	adipate;kynurenate;glutamate	30 (30)	0.0962	0.468
Glycogenosis_ Type III. Cori disease_ Debrancher glycogenosis	SMPDB	3	maltose;glucuronate;phosphate	30 (30)	0.0962	0.468
Glycogen synthetase deficiency	SMPDB	3	maltose;glucuronate;phosphate	30 (30)	0.0962	0.468
Mucopolysaccharidosis VI. Sly syndrome	SMPDB	3	maltose;glucuronate;phosphate	30 (30)	0.0962	0.468
Sucrase-isomaltase deficiency	SMPDB	3	maltose;glucuronate;phosphate	30 (30)	0.0962	0.468
Glycogenosis_ Type IV. Amylopectinosis_ Anderson disease	SMPDB	3	maltose;glucuronate;phosphate	30 (30)	0.0962	0.468
Glycogenosis_ Type VI. Hers disease	SMPDB	3	maltose;glucuronate;phosphate	30 (30)	0.0962	0.468
Starch and Sucrose Metabolism	SMPDB	3	maltose;glucuronate;phosphate	30 (30)	0.0962	0.468
Hemostasis	Reactome	5	cholesterol;serotonin;glycerol;arachidonate;phosphate	67 (67)	0.0989	0.479
Synthesis of wybutosine at G37 of tRNA(Phe)	Reactome	2	succinate;pyruvate	15 (15)	0.103	0.479
CMP-<i>N</i>-acetylneuraminate biosynthesis I (eukaryotes)	HumanCyc	2	N-acetylglucosamine;phosphate	15 (15)	0.103	0.479
ornithine <i>de novo </i> biosynthesis	HumanCyc	2	glutamate;phosphate	15 (15)	0.103	0.479
Conjugation of carboxylic acids	Reactome	2	glycine;benzoate	15 (15)	0.103	0.479
Amino Acid conjugation	Reactome	2	glycine;benzoate	15 (15)	0.103	0.479
Sulfide oxidation to sulfate	Reactome	2	malate;sulfate	15 (15)	0.103	0.479
putrescine degradation III	HumanCyc	2	N-acetylputrescine;4-acetamidobutanoate	15 (15)	0.103	0.479
Miscellaneous substrates	Reactome	2	indolin-2-one;arachidonate	15 (15)	0.103	0.479
Parkinson disease - Homo sapiens (human)	KEGG	2	adenosine;phosphate	15 (15)	0.103	0.479
RHO GTPases activate PKNs	Reactome	2	succinate;phosphate	15 (15)	0.103	0.479
Platelet degranulation	Reactome	2	serotonin;phosphate	15 (15)	0.103	0.479
Clathrin-mediated endocytosis	Wikipathways	2	cholesterol;phosphate	15 (15)	0.103	0.479
Pyruvate metabolism	INOH	3	malate;pyruvate;phosphate	31 (31)	0.104	0.479
Glucuronidation	Reactome	3	N-acetylglucosamine;bilirubin;glucuronate	31 (31)	0.104	0.479
Pentose phosphate pathway (hexose monophosphate shunt)	Reactome	3	2-deoxyadenosine 5-monophosphate;sedoheptulose;phosphate	31 (31)	0.104	0.479
Phenylalanine and tyrosine catabolism	Reactome	3	pyruvate;glutamate;fumarate	31 (31)	0.104	0.479
Pentose phosphate cycle	INOH	3	orotate;glutamate;phosphate	31 (31)	0.104	0.479
Inositol Metabolism	SMPDB	3	glucuronate;myo-inositol;phosphate	31 (31)	0.104	0.479
Fatty Acid Biosynthesis	SMPDB	3	palmitate;biotin;malonate	31 (31)	0.104	0.479
Pentose phosphate pathway	Wikipathways	3	sedoheptulose;2-deoxyadenosine 5-monophosphate;phosphate	31 (31)	0.104	0.479
Glycerophospholipid Biosynthetic Pathway	Wikipathways	4	choline;glycerol;choline phosphate;myo-inositol	49 (49)	0.104	0.479
Neuroactive ligand-receptor interaction - Homo sapiens (human)	KEGG	8	beta-alanine;tryptamine;taurine;glycine;glutamate;tyramine;serotonin;adenosine	130 (130)	0.105	0.479
Folding of actin by CCT/TriC	Reactome	1	phosphate	3 (3)	0.106	0.479
Bile Acids synthesis and enterohepatic circulation	Wikipathways	1	cholesterol	3 (3)	0.106	0.479
DNA Replication Pre-Initiation	Wikipathways	1	phosphate	3 (3)	0.106	0.479
Serotonin Receptor 2 and ELK-SRF-GATA4 signaling	Wikipathways	1	serotonin	3 (3)	0.106	0.479
Spry regulation of FGF signaling	Reactome	1	phosphate	3 (3)	0.106	0.479
Rev-mediated nuclear export of HIV RNA	Reactome	1	phosphate	3 (3)	0.106	0.479
Serotonin HTR1 Group and FOS Pathway	Wikipathways	1	serotonin	3 (3)	0.106	0.479
NEP/NS2 Interacts with the Cellular Export Machinery	Reactome	1	phosphate	3 (3)	0.106	0.479
Export of Viral Ribonucleoproteins from Nucleus	Reactome	1	phosphate	3 (3)	0.106	0.479
Activation of Na-permeable kainate receptors	Reactome	1	glutamate	3 (3)	0.106	0.479
Activation of Ca-permeable Kainate Receptor	Reactome	1	glutamate	3 (3)	0.106	0.479
Circadian rhythm pathway	PID	1	biliverdin	3 (3)	0.106	0.479
Regulation of CDC42 activity	PID	1	phosphate	3 (3)	0.106	0.479
Regulation of RAC1 activity	PID	1	phosphate	3 (3)	0.106	0.479
Signaling events mediated by focal adhesion kinase	PID	1	phosphate	3 (3)	0.106	0.479
MHC class II antigen presentation	Reactome	1	phosphate	3 (3)	0.106	0.479
Regulation of IFNG signaling	Reactome	1	phosphate	3 (3)	0.106	0.479
Hedgehog signaling events mediated by Gli proteins	PID	1	cholesterol	3 (3)	0.106	0.479
Regulation of RhoA activity	PID	1	phosphate	3 (3)	0.106	0.479
Cooperation of PDCL (PhLP1) and TRiC/CCT in G-protein beta folding	Reactome	1	phosphate	3 (3)	0.106	0.479
inactivation of gsk3 by akt causes accumulation of b-catenin in alveolar macrophages	BioCarta	1	ceramide	3 (3)	0.106	0.479
mechanism of acetaminophen activity and toxicity	BioCarta	1	arachidonate	3 (3)	0.106	0.479
telomeres telomerase cellular aging and immortality	BioCarta	1	myristate	3 (3)	0.106	0.479
hemoglobins chaperone	BioCarta	1	glycine	3 (3)	0.106	0.479
pkc-catalyzed phosphorylation of inhibitory phosphoprotein of myosin phosphatase	BioCarta	1	myristate	3 (3)	0.106	0.479
mTOR signaling pathway - Homo sapiens (human)	KEGG	1	leucine	3 (3)	0.106	0.479
Activation of the pre-replicative complex	Reactome	1	phosphate	3 (3)	0.106	0.479
Rho GTPase cycle	Reactome	1	phosphate	3 (3)	0.106	0.479
Activation of TRKA receptors	Reactome	1	adenosine	3 (3)	0.106	0.479
Huntington disease - Homo sapiens (human)	KEGG	1	glutamate	3 (3)	0.106	0.479
DNA Replication Pre-Initiation	Reactome	1	phosphate	3 (3)	0.106	0.479
Type II Na+/Pi cotransporters	Reactome	1	phosphate	3 (3)	0.106	0.479
Intestinal lipid absorption	Reactome	1	cholesterol	3 (3)	0.106	0.479
Sodium-coupled phosphate cotransporters	Reactome	1	phosphate	3 (3)	0.106	0.479
Activation of AMPA receptors	Reactome	1	glutamate	3 (3)	0.106	0.479
Interactions of Rev with host cellular proteins	Reactome	1	phosphate	3 (3)	0.106	0.479
M/G1 Transition	Reactome	1	phosphate	3 (3)	0.106	0.479
Uric Acid-Lowering Drugs Pathway_ Pharmacodynamics	PharmGKB	1	fructose	3 (3)	0.106	0.479
Serotonin Transporter Activity	Wikipathways	1	serotonin	3 (3)	0.106	0.479
Signaling by Rho GTPases	Wikipathways	1	phosphate	3 (3)	0.106	0.479
Eukaryotic Translation Elongation	Wikipathways	1	phosphate	3 (3)	0.106	0.479
Processing of Capped Intron-Containing Pre-mRNA	Wikipathways	1	phosphate	3 (3)	0.106	0.479
Nifedipine Activity	Wikipathways	1	cholesterol	3 (3)	0.106	0.479
Regulation of cholesterol biosynthesis by SREBP (SREBF)	Wikipathways	1	cholesterol	3 (3)	0.106	0.479
M-G1 Transition	Wikipathways	1	phosphate	3 (3)	0.106	0.479
Uptake and function of diphtheria toxin	Wikipathways	1	nicotinamide	3 (3)	0.106	0.479
Dual incision in TC-NER	Reactome	1	phosphate	3 (3)	0.106	0.479
Steroid biosynthesis - Homo sapiens (human)	KEGG	4	cholesterol;lanosterol;beta-sitosterol;campesterol	50 (50)	0.11	0.497
Clathrin-mediated endocytosis	Reactome	2	cholesterol;phosphate	16 (16)	0.115	0.514
isoleucine degradation	HumanCyc	2	glutamate;isoleucine	16 (16)	0.115	0.514
inosine-5_-phosphate biosynthesis	HumanCyc	2	fumarate;phosphate	16 (16)	0.115	0.514
Mitotic Prophase	Reactome	2	succinate;phosphate	16 (16)	0.115	0.514
Fluoxetine Action Pathway	SMPDB	2	serotonin;phosphate	16 (16)	0.115	0.514
Desipramine Action Pathway	SMPDB	2	serotonin;phosphate	16 (16)	0.115	0.514
Morphine Action Pathway	SMPDB	2	serotonin;phosphate	16 (16)	0.115	0.514
(S)-reticuline biosynthesis	HumanCyc	2	tyramine;glutamate	16 (16)	0.115	0.514
Mitotic Prophase	Wikipathways	2	succinate;phosphate	16 (16)	0.115	0.514
tRNA processing	Reactome	4	succinate;pyruvate;guanine;phosphate	51 (51)	0.116	0.519
Sulfur metabolism - Homo sapiens (human)	KEGG	3	succinate;sulfate;taurine	33 (33)	0.119	0.531
Fructose Mannose metabolism	INOH	3	mannose;glutamate;phosphate	33 (33)	0.119	0.531
Integration of energy metabolism	Wikipathways	3	palmitate;oleate;phosphate	33 (33)	0.119	0.531
Interconversion of nucleotide di- and triphosphates	Reactome	4	2-deoxyadenosine 5-monophosphate;2-deoxycytidine 5-monophosphate;glutamate;phosphate	52 (52)	0.123	0.543
Glycerophospholipid metabolism - Homo sapiens (human)	KEGG	4	choline;glycerophosphoinositol;glycerol 3-phosphate;choline phosphate	52 (52)	0.123	0.543
Glycolysis and Gluconeogenesis	EHMN	4	citrate;malate;pyruvate;phosphate	52 (52)	0.123	0.543
Metabolism of RNA	Reactome	5	succinate;pyruvate;7-methylguanine;guanine;phosphate	72 (72)	0.124	0.543
Serine biosynthesis	Wikipathways	2	pyruvate;phosphate	17 (17)	0.127	0.543
pyrimidine deoxyribonucleotides biosynthesis from CTP	HumanCyc	2	2-deoxycytidine 5-monophosphate;phosphate	17 (17)	0.127	0.543
stearate biosynthesis	HumanCyc	2	palmitate;stearate	17 (17)	0.127	0.543
Role of phospholipids in phagocytosis	Reactome	2	choline;phosphate	17 (17)	0.127	0.543
Biosynthesis of protectin and resolvin conjugates in tissue regeneration (PCTR and RCTR)	Reactome	2	glycine;glutamate	17 (17)	0.127	0.543
Proximal tubule bicarbonate reclamation - Homo sapiens (human)	KEGG	2	malate;glutamate	17 (17)	0.127	0.543
Response to elevated platelet cytosolic Ca2+	Reactome	2	serotonin;phosphate	17 (17)	0.127	0.543
urea cycle	HumanCyc	2	fumarate;phosphate	17 (17)	0.127	0.543
HDL remodeling	Reactome	2	cholesterol;phosphate	17 (17)	0.127	0.543
Methadone Action Pathway	SMPDB	2	serotonin;phosphate	17 (17)	0.127	0.543
4-hydroxyproline degradation	HumanCyc	2	pyruvate;glutamate	17 (17)	0.127	0.543
superpathway of pyrimidine deoxyribonucleotides <i>de novo</i> biosynthesis	HumanCyc	3	orotate;glutamate;phosphate	34 (34)	0.128	0.543
Glycogen Storage Disease Type 1A (GSD1A) or Von Gierke Disease	SMPDB	3	pyruvate;biotin;phosphate	34 (34)	0.128	0.543
Integration of energy metabolism	Reactome	3	palmitate;oleate;phosphate	34 (34)	0.128	0.543
Phosphoenolpyruvate carboxykinase deficiency 1 (PEPCK1)	SMPDB	3	pyruvate;biotin;phosphate	34 (34)	0.128	0.543
Gluconeogenesis	SMPDB	3	pyruvate;biotin;phosphate	34 (34)	0.128	0.543
Glycogenosis_ Type IA. Von gierke disease	SMPDB	3	pyruvate;biotin;phosphate	34 (34)	0.128	0.543
Glycogenosis_ Type IC	SMPDB	3	pyruvate;biotin;phosphate	34 (34)	0.128	0.543
Triosephosphate isomerase	SMPDB	3	pyruvate;biotin;phosphate	34 (34)	0.128	0.543
Fructose-1_6-diphosphatase deficiency	SMPDB	3	pyruvate;biotin;phosphate	34 (34)	0.128	0.543
Glycogenosis_ Type IB	SMPDB	3	pyruvate;biotin;phosphate	34 (34)	0.128	0.543
Heparan sulfate/heparin (HS-GAG) metabolism	Reactome	3	N-acetylglucosamine;sulfate;glucuronate	35 (35)	0.136	0.543
Pentose phosphate pathway - Homo sapiens (human)	KEGG	3	pyruvate;glycerate;gluconate	35 (35)	0.136	0.543
Pathways in cancer - Homo sapiens (human)	KEGG	3	cholesterol;malate;fumarate	35 (35)	0.136	0.543
Vitamin B9 (folate) metabolism	EHMN	3	glycine;glutamate;phosphate	35 (35)	0.136	0.543
Oxygen-dependent asparagine hydroxylation of Hypoxia-inducible Factor Alpha	Reactome	1	succinate	4 (4)	0.139	0.543
Non-genomic actions of 1_25 dihydroxyvitamin D3	Wikipathways	1	myristate	4 (4)	0.139	0.543
Smooth Muscle Contraction	Reactome	1	phosphate	4 (4)	0.139	0.543
Oxygen-dependent proline hydroxylation of Hypoxia-inducible Factor Alpha	Reactome	1	succinate	4 (4)	0.139	0.543
Regulation of Hypoxia-inducible Factor (HIF) by oxygen	Reactome	1	succinate	4 (4)	0.139	0.543
Cellular response to hypoxia	Reactome	1	succinate	4 (4)	0.139	0.543
Negative regulation of FGFR3 signaling	Reactome	1	phosphate	4 (4)	0.139	0.543
glutamate dependent acid resistance	HumanCyc	1	glutamate	4 (4)	0.139	0.543
Negative regulation of FGFR4 signaling	Reactome	1	phosphate	4 (4)	0.139	0.543
Chylomicron assembly	Reactome	1	cholesterol	4 (4)	0.139	0.543
Endosomal Sorting Complex Required For Transport (ESCRT)	Reactome	1	phosphate	4 (4)	0.139	0.543
Growth hormone receptor signaling	Reactome	1	phosphate	4 (4)	0.139	0.543
VLDL assembly	Reactome	1	cholesterol	4 (4)	0.139	0.543
TBC/RABGAPs	Reactome	1	phosphate	4 (4)	0.139	0.543
LDL remodeling	Reactome	1	cholesterol	4 (4)	0.139	0.543
histamine biosynthesis	HumanCyc	1	histidine	4 (4)	0.139	0.543
Phosphorylation of CD3 and TCR zeta chains	Reactome	1	phosphate	4 (4)	0.139	0.543
GTP hydrolysis and joining of the 60S ribosomal subunit	Reactome	1	phosphate	4 (4)	0.139	0.543
snRNP Assembly	Reactome	1	7-methylguanine	4 (4)	0.139	0.543
Translocation of ZAP-70 to Immunological synapse	Reactome	1	phosphate	4 (4)	0.139	0.543
Hh mutants that don_t undergo autocatalytic processing are degraded by ERAD	Reactome	1	phosphate	4 (4)	0.139	0.543
Hh mutants abrogate ligand secretion	Reactome	1	phosphate	4 (4)	0.139	0.543
Negative regulation of MET activity	Reactome	1	phosphate	4 (4)	0.139	0.543
CTLA4 inhibitory signaling	Reactome	1	phosphate	4 (4)	0.139	0.543
SLIT2:ROBO1 increases RHOA activity	Reactome	1	phosphate	4 (4)	0.139	0.543
Formation of Incision Complex in GG-NER	Reactome	1	phosphate	4 (4)	0.139	0.543
Ionotropic activity of kainate receptors	Reactome	1	glutamate	4 (4)	0.139	0.543
Arf6 signaling events	PID	1	phosphate	4 (4)	0.139	0.543
Alpha4 beta1 integrin signaling events	PID	1	phosphate	4 (4)	0.139	0.543
Activation of BAD and translocation to mitochondria	Reactome	1	phosphate	4 (4)	0.139	0.543
Activation of BH3-only proteins	Reactome	1	phosphate	4 (4)	0.139	0.543
HDL clearance	Reactome	1	cholesterol	4 (4)	0.139	0.543
Intrinsic Pathway for Apoptosis	Reactome	1	phosphate	4 (4)	0.139	0.543
Chylomicron clearance	Reactome	1	cholesterol	4 (4)	0.139	0.543
Pyrophosphate hydrolysis	Reactome	1	phosphate	4 (4)	0.139	0.543
VLDL clearance	Reactome	1	cholesterol	4 (4)	0.139	0.543
Cyclin D associated events in G1	Reactome	1	phosphate	4 (4)	0.139	0.543
G1 Phase	Reactome	1	phosphate	4 (4)	0.139	0.543
Cyclin E associated events during G1/S transition	Reactome	1	phosphate	4 (4)	0.139	0.543
Activation of kainate receptors upon glutamate binding	Reactome	1	glutamate	4 (4)	0.139	0.543
Type II diabetes mellitus	Wikipathways	1	pyruvate	4 (4)	0.139	0.543
Transport of Mature mRNA derived from an Intron-Containing Transcript	Reactome	1	phosphate	4 (4)	0.139	0.543
Inositol transporters	Reactome	1	myo-inositol	4 (4)	0.139	0.543
Lysosome - Homo sapiens (human)	KEGG	1	mannose	4 (4)	0.139	0.543
regulation of bad phosphorylation	BioCarta	1	ceramide	4 (4)	0.139	0.543
PTK6 Down-Regulation	Reactome	1	phosphate	4 (4)	0.139	0.543
Apoptosis - Homo sapiens (human)	KEGG	1	sphingosine	4 (4)	0.139	0.543
G1/S Transition	Reactome	1	phosphate	4 (4)	0.139	0.543
Mitotic G1-G1/S phases	Reactome	1	phosphate	4 (4)	0.139	0.543
phosphatidylserine biosynthesis I	HumanCyc	1	choline	4 (4)	0.139	0.543
Nuclear Events (kinase and transcription factor activation)	Reactome	1	phosphate	4 (4)	0.139	0.543
Cyclin A:Cdk2-associated events at S phase entry	Reactome	1	phosphate	4 (4)	0.139	0.543
Inactivation of CDC42 and RAC1	Reactome	1	phosphate	4 (4)	0.139	0.543
Proton-coupled neutral amino acid transporters	Reactome	1	glycine	4 (4)	0.139	0.543
Striated Muscle Contraction	Reactome	1	phosphate	4 (4)	0.139	0.543
Downregulation of ERBB2 signaling	Reactome	1	phosphate	4 (4)	0.139	0.543
aspartate biosynthesis	HumanCyc	1	glutamate	4 (4)	0.139	0.543
RAF-independent MAPK1/3 activation	Reactome	1	phosphate	4 (4)	0.139	0.543
Retrograde neurotrophin signalling	Reactome	1	phosphate	4 (4)	0.139	0.543
ERK/MAPK targets	Reactome	1	phosphate	4 (4)	0.139	0.543
MAPK targets/ Nuclear events mediated by MAP kinases	Reactome	1	phosphate	4 (4)	0.139	0.543
Adenylate cyclase inhibitory pathway	Reactome	1	phosphate	4 (4)	0.139	0.543
Inhibition of adenylate cyclase pathway	Reactome	1	phosphate	4 (4)	0.139	0.543
Metabolism of non-coding RNA	Reactome	1	7-methylguanine	4 (4)	0.139	0.543
COPI-dependent Golgi-to-ER retrograde traffic	Reactome	1	phosphate	4 (4)	0.139	0.543
Condensation of Prometaphase Chromosomes	Reactome	1	phosphate	4 (4)	0.139	0.543
Mitochondrial protein import	Reactome	1	phosphate	4 (4)	0.139	0.543
anandamide degradation	HumanCyc	1	arachidonate	4 (4)	0.139	0.543
Mitotic Anaphase	Reactome	1	phosphate	4 (4)	0.139	0.543
Mitotic Metaphase and Anaphase	Reactome	1	phosphate	4 (4)	0.139	0.543
Regulation of RUNX1 Expression and Activity	Reactome	1	phosphate	4 (4)	0.139	0.543
glutamine degradation/glutamate biosynthesis	HumanCyc	1	glutamate	4 (4)	0.139	0.543
Formation of tubulin folding intermediates by CCT/TriC	Reactome	1	phosphate	4 (4)	0.139	0.543
Cooperation of Prefoldin and TriC/CCT in actin and tubulin folding	Reactome	1	phosphate	4 (4)	0.139	0.543
Tenofovir Action Pathway	SMPDB	1	phosphate	4 (4)	0.139	0.543
Adefovir Dipivoxil Action Pathway	SMPDB	1	phosphate	4 (4)	0.139	0.543
Interferon alpha-beta signaling	Wikipathways	1	phosphate	4 (4)	0.139	0.543
MAPK targets- Nuclear events mediated by MAP kinases	Wikipathways	1	phosphate	4 (4)	0.139	0.543
Mitotic G1-G1-S phases	Wikipathways	1	phosphate	4 (4)	0.139	0.543
Protein folding	Wikipathways	1	phosphate	4 (4)	0.139	0.543
Interferon gamma signaling	Wikipathways	1	phosphate	4 (4)	0.139	0.543
Intrinsic Pathway for Apoptosis	Wikipathways	1	phosphate	4 (4)	0.139	0.543
TGF-beta receptor signaling activates SMADs	Reactome	1	phosphate	4 (4)	0.139	0.543
Metabolism of non-coding RNA	Wikipathways	1	7-methylguanine	4 (4)	0.139	0.543
Mitochondrial protein import	Wikipathways	1	phosphate	4 (4)	0.139	0.543
Regulation of Hypoxia-inducible Factor (HIF) by oxygen	Wikipathways	1	succinate	4 (4)	0.139	0.543
Fatty Acid Omega Oxidation	Wikipathways	1	dodecanedioate	4 (4)	0.139	0.543
VxPx cargo-targeting to cilium	Reactome	1	phosphate	4 (4)	0.139	0.543
Negative regulation of FGFR1 signaling	Reactome	1	phosphate	4 (4)	0.139	0.543
TCA Cycle Nutrient Utilization and Invasiveness of Ovarian Cancer	Wikipathways	1	pyruvate	4 (4)	0.139	0.543
Transport of Mature Transcript to Cytoplasm	Reactome	1	phosphate	4 (4)	0.139	0.543
RAF-independent MAPK1-3 activation	Wikipathways	1	phosphate	4 (4)	0.139	0.543
Processing of Capped Intron-Containing Pre-mRNA	Reactome	1	phosphate	4 (4)	0.139	0.543
Cargo trafficking to the periciliary membrane	Reactome	1	phosphate	4 (4)	0.139	0.543
Endosomal Sorting Complex Required For Transport (ESCRT)	Wikipathways	1	phosphate	4 (4)	0.139	0.543
Striated Muscle Contraction	Wikipathways	1	phosphate	4 (4)	0.139	0.543
Smooth Muscle Contraction	Wikipathways	1	phosphate	4 (4)	0.139	0.543
Pyrophosphate hydrolysis	Wikipathways	1	phosphate	4 (4)	0.139	0.543
TBC-RABGAPs	Wikipathways	1	phosphate	4 (4)	0.139	0.543
Resolution of D-loop Structures through Holliday Junction Intermediates	Reactome	1	phosphate	4 (4)	0.139	0.543
Regulation of RUNX1 Expression and Activity	Wikipathways	1	phosphate	4 (4)	0.139	0.543
Resolution of D-loop Structures through Synthesis-Dependent Strand Annealing (SDSA)	Reactome	1	phosphate	4 (4)	0.139	0.543
Resolution of D-Loop Structures	Reactome	1	phosphate	4 (4)	0.139	0.543
Acrylamide Biotransformation and Exposure Biomarkers	Wikipathways	1	valine	4 (4)	0.139	0.543
Keratan sulfate/keratin metabolism	Reactome	2	N-acetylglucosamine;sulfate	18 (18)	0.14	0.544
Vitamins B6 activation to pyridoxal phosphate	Reactome	2	pyridoxamine;pyridoxal	18 (18)	0.14	0.544
M Phase	Reactome	2	succinate;phosphate	18 (18)	0.14	0.544
Spermidine and Spermine Biosynthesis	SMPDB	2	spermidine;phosphate	18 (18)	0.14	0.544
Kennedy pathway from Sphingolipids	Wikipathways	2	choline;choline phosphate	18 (18)	0.14	0.544
Inflammatory mediator regulation of TRP channels - Homo sapiens (human)	KEGG	3	serotonin;eicosapentaenoate;arachidonate	36 (36)	0.145	0.561
Signaling by Nuclear Receptors	Reactome	3	pyruvate;carnitine;phosphate	36 (36)	0.145	0.561
Porphyrin and chlorophyll metabolism - Homo sapiens (human)	KEGG	8	D-urobilin;biliverdin;L-urobilin;threonine;glycine;glutamate;bilirubin;pheophorbide	141 (141)	0.147	0.568
Asparagine N-linked glycosylation	Reactome	7	mannose;cholate;phosphate;pyruvate;glutamate;N-acetylneuraminate;N-acetylglucosamine	119 (119)	0.147	0.57
Reactions specific to the complex N-glycan synthesis pathway	Reactome	2	N-acetylglucosamine;mannose	19 (19)	0.153	0.589
Methionine salvage pathway	Reactome	2	adenine;phosphate	19 (19)	0.153	0.589
PLC beta mediated events	Reactome	2	arachidonate;phosphate	19 (19)	0.153	0.589
G-protein mediated events	Reactome	2	arachidonate;phosphate	19 (19)	0.153	0.589
Threonine and 2-Oxobutanoate Degradation	SMPDB	2	biotin;threonine	19 (19)	0.153	0.589
Riboflavin Metabolism	SMPDB	2	riboflavin;phosphate	19 (19)	0.153	0.589
Transport of organic anions	Reactome	2	cholate;glycocholate	19 (19)	0.153	0.589
Metabolism of porphyrins	Reactome	3	bilirubin;biliverdin;glycine	37 (37)	0.153	0.59
Visual phototransduction	Wikipathways	4	palmitate;linoleate;oleate;phosphate	57 (57)	0.156	0.6
Cytochrome P450 - arranged by substrate type	Reactome	7	caffeine;lanosterol;deoxycholate;cholesterol;indolin-2-one;arachidonate;lithocholate	121 (121)	0.156	0.6
Plasma lipoprotein remodeling	Reactome	2	cholesterol;phosphate	20 (20)	0.166	0.612
Fcgamma receptor (FCGR) dependent phagocytosis	Reactome	2	choline;phosphate	20 (20)	0.166	0.612
glycolysis	HumanCyc	2	pyruvate;phosphate	20 (20)	0.166	0.612
Imipramine Action Pathway	SMPDB	2	serotonin;phosphate	20 (20)	0.166	0.612
Carnitine Synthesis	SMPDB	2	succinate;glycine	20 (20)	0.166	0.612
Cannabinoid receptor signaling	Wikipathways	2	glutamate;arachidonate	20 (20)	0.166	0.612
De novo fatty acid biosynthesis	EHMN	4	palmitate;oleate;stearate;phosphate	59 (59)	0.171	0.612
Golgi Associated Vesicle Biogenesis	Reactome	1	phosphate	5 (5)	0.171	0.612
RAF activation	Reactome	1	phosphate	5 (5)	0.171	0.612
glycine/serine biosynthesis	HumanCyc	1	glycine	5 (5)	0.171	0.612
Negative regulation of FGFR2 signaling	Reactome	1	phosphate	5 (5)	0.171	0.612
COPI-mediated anterograde transport	Wikipathways	1	phosphate	5 (5)	0.171	0.612
Methylation Pathways	Wikipathways	1	phosphate	5 (5)	0.171	0.612
HDR through MMEJ (alt-NHEJ)	Reactome	1	nicotinamide	5 (5)	0.171	0.612
lactate fermentation (reoxidation of cytosolic NADH)	HumanCyc	1	pyruvate	5 (5)	0.171	0.612
creatine-phosphate biosynthesis	HumanCyc	1	creatine	5 (5)	0.171	0.612
Regulation of PTEN stability and activity	Reactome	1	nicotinamide	5 (5)	0.171	0.612
Ribosomal scanning and start codon recognition	Reactome	1	phosphate	5 (5)	0.171	0.612
Host Interactions of HIV factors	Reactome	1	phosphate	5 (5)	0.171	0.612
MAPK6/MAPK4 signaling	Reactome	1	phosphate	5 (5)	0.171	0.612
Collagen degradation	Reactome	1	phosphate	5 (5)	0.171	0.612
HDMs demethylate histones	Reactome	1	succinate	5 (5)	0.171	0.612
Regulation of Ras family activation	PID	1	phosphate	5 (5)	0.171	0.612
CDC42 signaling events	PID	1	choline	5 (5)	0.171	0.612
Netrin-mediated signaling events	PID	1	phosphate	5 (5)	0.171	0.612
S1P1 pathway	PID	1	sphingosine	5 (5)	0.171	0.612
Arf6 downstream pathway	PID	1	choline	5 (5)	0.171	0.612
Sphingosine 1-phosphate (S1P) pathway	PID	1	sphingosine	5 (5)	0.171	0.612
Arf6 trafficking events	PID	1	choline	5 (5)	0.171	0.612
Nephrin/Neph1 signaling in the kidney podocyte	PID	1	cholesterol	5 (5)	0.171	0.612
Formation of ATP by chemiosmotic coupling	Reactome	1	phosphate	5 (5)	0.171	0.612
Abacavir transmembrane transport	Reactome	1	phosphate	5 (5)	0.171	0.612
Proton/oligopeptide cotransporters	Reactome	1	histidine	5 (5)	0.171	0.612
thiamin salvage III	HumanCyc	1	thiamin	5 (5)	0.171	0.612
hypoxia-inducible factor in the cardivascular system	BioCarta	1	pyruvate	5 (5)	0.171	0.612
Neurotrophin signaling pathway - Homo sapiens (human)	KEGG	1	ceramide	5 (5)	0.171	0.612
Pre-NOTCH Processing in Golgi	Reactome	1	N-acetylglucosamine	5 (5)	0.171	0.612
Proton-coupled monocarboxylate transport	Reactome	1	pyruvate	5 (5)	0.171	0.612
FoxO signaling pathway - Homo sapiens (human)	KEGG	1	glutamate	5 (5)	0.171	0.612
Lysosphingolipid and LPA receptors	Reactome	1	phosphate	5 (5)	0.171	0.612
RHO GTPases Activate ROCKs	Reactome	1	phosphate	5 (5)	0.171	0.612
APEX1-Independent Resolution of AP Sites via the Single Nucleotide Replacement Pathway	Reactome	1	phosphate	5 (5)	0.171	0.612
adenine and adenosine salvage II	HumanCyc	1	adenosine	5 (5)	0.171	0.612
Regulation of PLK1 Activity at G2/M Transition	Reactome	1	phosphate	5 (5)	0.171	0.612
SEMA3A-Plexin repulsion signaling by inhibiting Integrin adhesion	Reactome	1	phosphate	5 (5)	0.171	0.612
3-phosphoinositide degradation	HumanCyc	1	phosphate	5 (5)	0.171	0.612
Negative regulation of MAPK pathway	Reactome	1	phosphate	5 (5)	0.171	0.612
Regulation of TP53 Degradation	Reactome	1	phosphate	5 (5)	0.171	0.612
Regulation of TP53 Expression and Degradation	Reactome	1	phosphate	5 (5)	0.171	0.612
NCAM signaling for neurite out-growth	Reactome	1	phosphate	5 (5)	0.171	0.612
PTK6 Regulates RHO GTPases_ RAS GTPase and MAP kinases	Reactome	1	phosphate	5 (5)	0.171	0.612
GABA synthesis	Reactome	1	glutamate	5 (5)	0.171	0.612
sulfite oxidation	HumanCyc	1	sulfate	5 (5)	0.171	0.612
Interferon gamma signaling	Reactome	1	phosphate	5 (5)	0.171	0.612
Docetaxel Action Pathway	SMPDB	1	phosphate	5 (5)	0.171	0.612
Vincristine Action Pathway	SMPDB	1	phosphate	5 (5)	0.171	0.612
Vindesine Action Pathway	SMPDB	1	phosphate	5 (5)	0.171	0.612
Erlotinib Action Pathway	SMPDB	1	phosphate	5 (5)	0.171	0.612
protein <i>O</i>-[<i>N</i>-acetyl]-glucosylation	HumanCyc	1	N-acetylglucosamine	5 (5)	0.171	0.612
Sterol Regulatory Element-Binding Proteins (SREBP) signalling	Wikipathways	1	cholesterol	5 (5)	0.171	0.612
Eukaryotic Translation Initiation	Wikipathways	1	phosphate	5 (5)	0.171	0.612
NCAM signaling for neurite out-growth	Wikipathways	1	phosphate	5 (5)	0.171	0.612
Collagen degradation	Wikipathways	1	phosphate	5 (5)	0.171	0.612
Signaling by TGF-beta Receptor Complex	Wikipathways	1	phosphate	5 (5)	0.171	0.612
resolvin D biosynthesis	HumanCyc	1	docosahexaenoate	5 (5)	0.171	0.612
Growth hormone receptor signaling	Wikipathways	1	phosphate	5 (5)	0.171	0.612
hypusine biosynthesis	HumanCyc	1	spermidine	5 (5)	0.171	0.612
Host Interactions of HIV factors	Wikipathways	1	phosphate	5 (5)	0.171	0.612
MAPK6-MAPK4 signaling	Wikipathways	1	phosphate	5 (5)	0.171	0.612
Mitochondrial translation	Wikipathways	1	phosphate	5 (5)	0.171	0.612
SIRT1 negatively regulates rRNA expression	Wikipathways	1	nicotinamide	5 (5)	0.171	0.612
RHO GTPases Activate ROCKs	Wikipathways	1	phosphate	5 (5)	0.171	0.612
Demo complete	Wikipathways	1	cholesterol	5 (5)	0.171	0.612
HDR through MMEJ (alt-NHEJ)	Wikipathways	1	nicotinamide	5 (5)	0.171	0.612
Gene Silencing by RNA	Wikipathways	1	phosphate	5 (5)	0.171	0.612
Glucose Alanine cycle	Wikipathways	1	pyruvate	5 (5)	0.171	0.612
Gut-Liver Indole Metabolism	Wikipathways	1	tryptophan	5 (5)	0.171	0.612
Regulation of TP53 Expression and Degradation	Wikipathways	1	phosphate	5 (5)	0.171	0.612
Hereditary Coproporphyria (HCP)	SMPDB	3	bilirubin;biliverdin;glycine	39 (39)	0.171	0.612
Congenital Erythropoietic Porphyria (CEP) or Gunther Disease	SMPDB	3	bilirubin;biliverdin;glycine	39 (39)	0.171	0.612
Acute Intermittent Porphyria	SMPDB	3	bilirubin;biliverdin;glycine	39 (39)	0.171	0.612
Porphyrin Metabolism	SMPDB	3	bilirubin;biliverdin;glycine	39 (39)	0.171	0.612
Porphyria Variegata (PV)	SMPDB	3	bilirubin;biliverdin;glycine	39 (39)	0.171	0.612
Biosynthesis of DHA-derived sulfido conjugates	Reactome	2	glycine;glutamate	21 (21)	0.179	0.637
ABC-family proteins mediated transport	Reactome	2	cholesterol;phosphate	21 (21)	0.179	0.637
folate transformations	HumanCyc	2	glycine;phosphate	21 (21)	0.179	0.637
Codeine Action Pathway	SMPDB	2	serotonin;phosphate	21 (21)	0.179	0.637
Vitamin B5 - CoA biosynthesis from pantothenate	EHMN	2	pantothenate;phosphate	21 (21)	0.179	0.637
Vitamin E metabolism	EHMN	2	biotin;alpha-tocopherol	21 (21)	0.179	0.637
Plasma lipoprotein assembly_ remodeling_ and clearance	Wikipathways	2	cholesterol;phosphate	21 (21)	0.179	0.637
cAMP signaling pathway - Homo sapiens (human)	KEGG	3	succinate;serotonin;adenosine	40 (40)	0.181	0.641
Cysteine and methionine metabolism - Homo sapiens (human)	KEGG	4	sulfate;pyruvate;N-formylmethionine;cystine	61 (61)	0.185	0.656
Inositol phosphate metabolism	Wikipathways	3	myo-inositol;glucuronate;phosphate	41 (41)	0.19	0.671
Tryptophan degradation	INOH	4	serotonin;tryptamine;glycine;phosphate	62 (62)	0.193	0.671
Sulfite oxidase deficiency	SMPDB	2	sulfate;phosphate	22 (22)	0.193	0.671
PIP3 activates AKT signaling	Reactome	2	nicotinamide;phosphate	22 (22)	0.193	0.671
Sulfate/Sulfite Metabolism	SMPDB	2	sulfate;phosphate	22 (22)	0.193	0.671
ABC-family proteins mediated transport	Wikipathways	2	cholesterol;phosphate	22 (22)	0.193	0.671
Opioid Signalling	Wikipathways	2	arachidonate;phosphate	22 (22)	0.193	0.671
Post-translational protein modification	Reactome	9	mannose;cholate;phosphate;pyruvate;glycine;glutamate;spermidine;N-acetylglucosamine;N-acetylneuraminate	176 (176)	0.198	0.671
Squalene and cholesterol biosynthesis	EHMN	3	cholesterol;lanosterol;phosphate	42 (42)	0.199	0.671
COPII-mediated vesicle transport	Wikipathways	1	phosphate	6 (6)	0.201	0.671
Lysosome Vesicle Biogenesis	Reactome	1	phosphate	6 (6)	0.201	0.671
Clathrin derived vesicle budding	Reactome	1	phosphate	6 (6)	0.201	0.671
SIRT1 negatively regulates rRNA expression	Reactome	1	nicotinamide	6 (6)	0.201	0.671
Interleukin-17 signaling	Reactome	1	phosphate	6 (6)	0.201	0.671
Recycling pathway of L1	Reactome	1	phosphate	6 (6)	0.201	0.671
Synthesis of PIPs in the nucleus	Reactome	1	phosphate	6 (6)	0.201	0.671
Defective CFTR causes cystic fibrosis	Reactome	1	phosphate	6 (6)	0.201	0.671
POLB-Dependent Long Patch Base Excision Repair	Reactome	1	nicotinamide	6 (6)	0.201	0.671
Hyaluronan uptake and degradation	Reactome	1	glucuronate	6 (6)	0.201	0.671
Hyaluronan metabolism	Reactome	1	glucuronate	6 (6)	0.201	0.671
Rab regulation of trafficking	Reactome	1	phosphate	6 (6)	0.201	0.671
trans-Golgi Network Vesicle Budding	Reactome	1	phosphate	6 (6)	0.201	0.671
Mitochondrial ABC transporters	Reactome	1	phosphate	6 (6)	0.201	0.671
Cap-dependent Translation Initiation	Reactome	1	phosphate	6 (6)	0.201	0.671
Eukaryotic Translation Initiation	Reactome	1	phosphate	6 (6)	0.201	0.671
ErbB1 downstream signaling	PID	1	choline	6 (6)	0.201	0.671
Arf1 pathway	PID	1	choline	6 (6)	0.201	0.671
Apoptosis	Reactome	1	phosphate	6 (6)	0.201	0.671
Chaperonin-mediated protein folding	Reactome	1	phosphate	6 (6)	0.201	0.671
iron-sulfur cluster biosynthesis	HumanCyc	1	phosphate	6 (6)	0.201	0.671
aspirin blocks signaling pathway involved in platelet activation	BioCarta	1	arachidonate	6 (6)	0.201	0.671
Type II diabetes mellitus - Homo sapiens (human)	KEGG	1	pyruvate	6 (6)	0.201	0.671
metabolism of anandamide an endogenous cannabinoid	BioCarta	1	arachidonate	6 (6)	0.201	0.671
GnRH signaling pathway - Homo sapiens (human)	KEGG	1	arachidonate	6 (6)	0.201	0.671
RHO GTPases activate PAKs	Reactome	1	phosphate	6 (6)	0.201	0.671
EGFR downregulation	Reactome	1	phosphate	6 (6)	0.201	0.671
Resolution of AP sites via the multiple-nucleotide patch replacement pathway	Reactome	1	nicotinamide	6 (6)	0.201	0.671
Sema4D mediated inhibition of cell attachment and migration	Reactome	1	phosphate	6 (6)	0.201	0.671
MAP kinase activation	Reactome	1	phosphate	6 (6)	0.201	0.671
Sema4D in semaphorin signaling	Reactome	1	phosphate	6 (6)	0.201	0.671
Activation of GABAB receptors	Reactome	1	phosphate	6 (6)	0.201	0.671
GAB1 signalosome	Reactome	1	phosphate	6 (6)	0.201	0.671
Semaphorin interactions	Reactome	1	phosphate	6 (6)	0.201	0.671
Protein folding	Reactome	1	phosphate	6 (6)	0.201	0.671
Mitotic Prometaphase	Reactome	1	phosphate	6 (6)	0.201	0.671
Trafficking of GluR2-containing AMPA receptors	Reactome	1	phosphate	6 (6)	0.201	0.671
Trafficking of AMPA receptors	Reactome	1	phosphate	6 (6)	0.201	0.671
GABA B receptor activation	Reactome	1	phosphate	6 (6)	0.201	0.671
S-adenosyl-L-methionine biosynthesis	HumanCyc	1	phosphate	6 (6)	0.201	0.671
Synthesis of PS	Reactome	1	choline	6 (6)	0.201	0.671
Paclitaxel Action Pathway	SMPDB	1	phosphate	6 (6)	0.201	0.671
Vinblastine Action Pathway	SMPDB	1	phosphate	6 (6)	0.201	0.671
Vinorelbine Action Pathway	SMPDB	1	phosphate	6 (6)	0.201	0.671
Resolution of Sister Chromatid Cohesion	Reactome	1	phosphate	6 (6)	0.201	0.671
Insulin Signalling	SMPDB	1	phosphate	6 (6)	0.201	0.671
Platelet sensitization by LDL	Reactome	1	cholesterol	6 (6)	0.201	0.671
Semaphorin interactions	Wikipathways	1	phosphate	6 (6)	0.201	0.671
Signaling by Insulin receptor	Wikipathways	1	phosphate	6 (6)	0.201	0.671
mRNA Capping	Wikipathways	1	phosphate	6 (6)	0.201	0.671
Neurotransmitter uptake and metabolism In glial cells	Wikipathways	1	phosphate	6 (6)	0.201	0.671
Neurotransmitter receptors and postsynaptic signal transmission	Wikipathways	1	serotonin	6 (6)	0.201	0.671
Mitotic Metaphase and Anaphase	Wikipathways	1	phosphate	6 (6)	0.201	0.671
MicroRNA (miRNA) biogenesis	Reactome	1	phosphate	6 (6)	0.201	0.671
Mitotic Prometaphase	Wikipathways	1	phosphate	6 (6)	0.201	0.671
MHC class II antigen presentation	Wikipathways	1	phosphate	6 (6)	0.201	0.671
S Phase	Wikipathways	1	phosphate	6 (6)	0.201	0.671
Lipid storage and perilipins in skeletal muscle	Wikipathways	1	glycerol	6 (6)	0.201	0.671
RHO GTPases activate PAKs	Wikipathways	1	phosphate	6 (6)	0.201	0.671
RHO GTPases activate PKNs	Wikipathways	1	phosphate	6 (6)	0.201	0.671
Assembly of the primary cilium	Wikipathways	1	phosphate	6 (6)	0.201	0.671
trans-Golgi Network Vesicle Budding	Wikipathways	1	phosphate	6 (6)	0.201	0.671
Transcription-Coupled Nucleotide Excision Repair (TC-NER)	Reactome	1	phosphate	6 (6)	0.201	0.671
HDAC6 interactions	Wikipathways	1	cholesterol	6 (6)	0.201	0.671
Cilium Assembly	Wikipathways	1	phosphate	6 (6)	0.201	0.671
HDR through Homologous Recombination (HRR)	Reactome	1	phosphate	6 (6)	0.201	0.671
Cilium Assembly	Reactome	1	phosphate	6 (6)	0.201	0.671
Amino sugar and nucleotide sugar metabolism - Homo sapiens (human)	KEGG	6	mannose;N-acetylmuramate;arabinose;glucuronate;N-acetylneuraminate;N-acetylglucosamine	108 (108)	0.205	0.684
HS-GAG degradation	Reactome	2	sulfate;glucuronate	23 (23)	0.206	0.685
Antimicrobial peptides	Reactome	2	gentisate;phosphate	23 (23)	0.206	0.685
Abacavir metabolism	Reactome	2	inosine;adenosine	23 (23)	0.206	0.685
Inositol Phosphate Metabolism	SMPDB	2	myo-inositol;phosphate	23 (23)	0.206	0.685
Ion channel transport	Wikipathways	2	urate;phosphate	23 (23)	0.206	0.685
Glyoxylate metabolism and glycine degradation	Reactome	3	pyruvate;glycine;oxalate	43 (43)	0.209	0.692
triacylglycerol biosynthesis	HumanCyc	3	1-palmitoylglycerol;glycerol 3-phosphate;phosphate	43 (43)	0.209	0.692
Inositol phosphate metabolism	Reactome	3	phosphate;glucuronate;myo-inositol	43 (43)	0.209	0.692
Signaling by Receptor Tyrosine Kinases	Reactome	3	sphingosine;adenosine;phosphate	44 (44)	0.219	0.72
Epigenetic regulation of gene expression	Reactome	2	succinate;nicotinamide	24 (24)	0.22	0.72
Ion channel transport	Reactome	2	urate;phosphate	24 (24)	0.22	0.72
Linoleic acid (LA) metabolism	Reactome	2	linoleate;phosphate	24 (24)	0.22	0.72
Aldosterone synthesis and secretion - Homo sapiens (human)	KEGG	2	cholesterol;arachidonate	24 (24)	0.22	0.72
Ovarian steroidogenesis - Homo sapiens (human)	KEGG	2	cholesterol;arachidonate	24 (24)	0.22	0.72
Neurotransmitter clearance	Reactome	2	choline;serotonin	24 (24)	0.22	0.72
Opioid Signalling	Reactome	2	arachidonate;phosphate	24 (24)	0.22	0.72
Glycolysis	SMPDB	2	pyruvate;phosphate	24 (24)	0.22	0.72
Glycogenosis_ Type VII. Tarui disease	SMPDB	2	pyruvate;phosphate	24 (24)	0.22	0.72
Fanconi-bickel syndrome	SMPDB	2	pyruvate;phosphate	24 (24)	0.22	0.72
Neurotransmitter clearance	Wikipathways	2	choline;serotonin	24 (24)	0.22	0.72
Gene expression (Transcription)	Reactome	4	succinate;nicotinamide;glutamate;phosphate	66 (66)	0.224	0.72
Signaling by PTK6	Wikipathways	1	phosphate	7 (7)	0.231	0.72
GABA receptor activation	Wikipathways	1	phosphate	7 (7)	0.231	0.72
ABC transporter disorders	Reactome	1	phosphate	7 (7)	0.231	0.72
Disorders of transmembrane transporters	Reactome	1	phosphate	7 (7)	0.231	0.72
Monoamine GPCRs	Wikipathways	1	serotonin	7 (7)	0.231	0.72
glutamate removal from folates	HumanCyc	1	glutamate	7 (7)	0.231	0.72
spermidine biosynthesis	HumanCyc	1	spermidine	7 (7)	0.231	0.72
mRNA capping	HumanCyc	1	phosphate	7 (7)	0.231	0.72
L-serine degradation	HumanCyc	1	pyruvate	7 (7)	0.231	0.72
spermine biosynthesis	HumanCyc	1	spermidine	7 (7)	0.231	0.72
Transport and synthesis of PAPS	Reactome	1	sulfate	7 (7)	0.231	0.72
Transcription of the HIV genome	Reactome	1	phosphate	7 (7)	0.231	0.72
NAD salvage	HumanCyc	1	nicotinamide	7 (7)	0.231	0.72
RNA Polymerase II Transcription Initiation And Promoter Clearance	Reactome	1	phosphate	7 (7)	0.231	0.72
Adipocytokine signaling pathway - Homo sapiens (human)	KEGG	1	ceramide	7 (7)	0.231	0.72
Long-term potentiation - Homo sapiens (human)	KEGG	1	glutamate	7 (7)	0.231	0.72
RHO GTPases Activate Formins	Reactome	1	phosphate	7 (7)	0.231	0.72
Nicotine addiction - Homo sapiens (human)	KEGG	1	glutamate	7 (7)	0.231	0.72
Nucleotide-like (purinergic) receptors	Reactome	1	adenosine	7 (7)	0.231	0.72
Cyclin A/B1/B2 associated events during G2/M transition	Reactome	1	phosphate	7 (7)	0.231	0.72
Rapoport-Luebering glycolytic shunt	HumanCyc	1	phosphate	7 (7)	0.231	0.72
Progressive trimming of alpha-1_2-linked mannose residues from Man9/8/7GlcNAc2 to produce Man5GlcNAc2	Reactome	1	mannose	7 (7)	0.231	0.72
pregnenolone biosynthesis	HumanCyc	1	cholesterol	7 (7)	0.231	0.72
Chylomicron remodeling	Reactome	1	cholesterol	7 (7)	0.231	0.72
sulfate activation for sulfonation	HumanCyc	1	sulfate	7 (7)	0.231	0.72
Signaling by PTK6	Reactome	1	phosphate	7 (7)	0.231	0.72
Signaling by Non-Receptor Tyrosine Kinases	Reactome	1	phosphate	7 (7)	0.231	0.72
Acetylcholine Neurotransmitter Release Cycle	Reactome	1	choline	7 (7)	0.231	0.72
Depolymerisation of the Nuclear Lamina	Reactome	1	phosphate	7 (7)	0.231	0.72
Nuclear Envelope Breakdown	Reactome	1	phosphate	7 (7)	0.231	0.72
pyruvate decarboxylation to acetyl CoA	HumanCyc	1	pyruvate	7 (7)	0.231	0.72
phospho-PLA2 pathway	Reactome	1	arachidonate	7 (7)	0.231	0.72
GABA receptor activation	Reactome	1	phosphate	7 (7)	0.231	0.72
flavin biosynthesis	HumanCyc	1	riboflavin	7 (7)	0.231	0.72
Adenylate cyclase activating pathway	Reactome	1	phosphate	7 (7)	0.231	0.72
mRNA Capping	Reactome	1	phosphate	7 (7)	0.231	0.72
Energy dependent regulation of mTOR by LKB1-AMPK	Reactome	1	phosphate	7 (7)	0.231	0.72
dolichyl-diphosphooligosaccharide biosynthesis	HumanCyc	1	N-acetylglucosamine	7 (7)	0.231	0.72
Transcriptional activation of mitochondrial biogenesis	Reactome	1	nicotinamide	7 (7)	0.231	0.72
glycogenolysis	HumanCyc	1	phosphate	7 (7)	0.231	0.72
Hydrolysis of LPE	Reactome	1	glycerol 3-phosphate	7 (7)	0.231	0.72
Biotin Metabolism	SMPDB	1	biotin	7 (7)	0.231	0.72
Intracellular Signalling Through LHCGR Receptor and Luteinizing Hormone/Choriogonadotropin	SMPDB	1	phosphate	7 (7)	0.231	0.72
Intracellular Signalling Through FSH Receptor and Follicle Stimulating Hormone	SMPDB	1	phosphate	7 (7)	0.231	0.72
Multiple carboxylase deficiency_ neonatal or early onset form	SMPDB	1	biotin	7 (7)	0.231	0.72
oleate biosynthesis	HumanCyc	1	oleate	7 (7)	0.231	0.72
Biotinidase Deficiency	SMPDB	1	biotin	7 (7)	0.231	0.72
Recruitment and ATM-mediated phosphorylation of repair and signaling proteins at DNA double strand breaks	Reactome	1	phosphate	7 (7)	0.231	0.72
ALKBH2 mediated reversal of alkylation damage	Reactome	1	succinate	7 (7)	0.231	0.72
Energy dependent regulation of mTOR by LKB1-AMPK	Wikipathways	1	phosphate	7 (7)	0.231	0.72
Synaptic Vesicle Pathway	Wikipathways	1	serotonin	7 (7)	0.231	0.72
fructose 2_6-bisphosphate synthesis	HumanCyc	1	phosphate	7 (7)	0.231	0.72
Translocation of SLC2A4 (GLUT4) to the plasma membrane	Wikipathways	1	phosphate	7 (7)	0.231	0.72
aspirin triggered resolvin D biosynthesis	HumanCyc	1	docosahexaenoate	7 (7)	0.231	0.72
lipoxin biosynthesis	HumanCyc	1	arachidonate	7 (7)	0.231	0.72
ALKBH3 mediated reversal of alkylation damage	Reactome	1	succinate	7 (7)	0.231	0.72
RHO GTPases Activate Formins	Wikipathways	1	phosphate	7 (7)	0.231	0.72
tRNA processing in the nucleus	Wikipathways	1	phosphate	7 (7)	0.231	0.72
Selective serotonin reuptake inhibitors lead to several adverse outcomes	Wikipathways	1	serotonin	7 (7)	0.231	0.72
Intestinal absorption	Wikipathways	1	cholesterol	7 (7)	0.231	0.72
Translocation of GLUT4 to the plasma membrane	Reactome	1	phosphate	7 (7)	0.231	0.72
Phosphatidylcholine catabolism	Wikipathways	1	choline	7 (7)	0.231	0.72
Tyrosinemia_ transient_ of the newborn	SMPDB	4	tyramine;glutamate;4-hydroxyphenylacetate;fumarate	67 (67)	0.231	0.72
Dopamine beta-hydroxylase deficiency	SMPDB	4	tyramine;glutamate;4-hydroxyphenylacetate;fumarate	67 (67)	0.231	0.72
Tyrosine Metabolism	SMPDB	4	tyramine;glutamate;4-hydroxyphenylacetate;fumarate	67 (67)	0.231	0.72
Alkaptonuria	SMPDB	4	tyramine;glutamate;4-hydroxyphenylacetate;fumarate	67 (67)	0.231	0.72
Monoamine oxidase-a deficiency (MAO-A)	SMPDB	4	tyramine;glutamate;4-hydroxyphenylacetate;fumarate	67 (67)	0.231	0.72
Hawkinsinuria	SMPDB	4	tyramine;glutamate;4-hydroxyphenylacetate;fumarate	67 (67)	0.231	0.72
Tyrosinemia Type I	SMPDB	4	tyramine;glutamate;4-hydroxyphenylacetate;fumarate	67 (67)	0.231	0.72
Flavan-3-ols	Wikipathways	4	phenylacetate;dihydroferulic acid;4-hydroxyphenylacetate;benzoate	67 (67)	0.231	0.72
Thermogenesis	Wikipathways	2	glycerol;carnitine	25 (25)	0.234	0.724
Signaling by WNT	Reactome	2	nicotinamide;phosphate	25 (25)	0.234	0.724
Regulation of insulin secretion	Reactome	2	palmitate;oleate	25 (25)	0.234	0.724
TP53 Regulates Metabolic Genes	Reactome	2	glutamate;phosphate	25 (25)	0.234	0.724
Plasma lipoprotein assembly_ remodeling_ and clearance	Reactome	2	cholesterol;phosphate	25 (25)	0.234	0.724
Prostaglandin Leukotriene metabolism	INOH	2	glutamate;arachidonate	25 (25)	0.234	0.724
Galactose metabolism - Homo sapiens (human)	KEGG	3	mannose;glycerol;myo-inositol	46 (46)	0.238	0.737
Cholesterol biosynthesis	Reactome	3	cholesterol;lanosterol;phosphate	46 (46)	0.238	0.737
Vascular smooth muscle contraction - Homo sapiens (human)	KEGG	2	adenosine;arachidonate	26 (26)	0.247	0.762
superpathway of inositol phosphate compounds	HumanCyc	2	myo-inositol;phosphate	26 (26)	0.247	0.762
Lidocaine (Local Anaesthetic) Action Pathway	SMPDB	2	serotonin;phosphate	26 (26)	0.247	0.762
tRNA modification in the nucleus and cytosol	Reactome	3	succinate;pyruvate;guanine	47 (47)	0.248	0.762
Cholesterol biosynthesis	Wikipathways	3	cholesterol;lanosterol;phosphate	47 (47)	0.248	0.762
superpathway of tryptophan utilization	HumanCyc	4	serotonin;tryptamine;adipate;glutamate	70 (70)	0.256	0.762
G alpha (i) signalling events	Wikipathways	5	succinate;serotonin;caffeine;adenosine;phosphate	93 (93)	0.256	0.762
Cellular responses to stress	Reactome	3	succinate;nicotinamide;phosphate	48 (48)	0.258	0.762
Galactose metabolism	EHMN	3	mannose;glycerol;phosphate	48 (48)	0.258	0.762
Prostaglandin formation from arachidonate	EHMN	3	glycerol;arachidonate;phosphate	48 (48)	0.258	0.762
Propanoate metabolism - Homo sapiens (human)	KEGG	3	succinate;beta-alanine;ethylmalonate#methylmalonate	48 (48)	0.258	0.762
Signaling by NTRK3 (TRKC)	Wikipathways	1	phosphate	8 (8)	0.259	0.762
Glutamate binding_ activation of AMPA receptors and synaptic plasticity	Wikipathways	1	phosphate	8 (8)	0.259	0.762
COX reactions	Reactome	1	arachidonate	8 (8)	0.259	0.762
Acyl chain remodelling of PI	Reactome	1	glycerophosphoinositol	8 (8)	0.259	0.762
Signaling by FGFR4	Reactome	1	phosphate	8 (8)	0.259	0.762
Transferrin endocytosis and recycling	Reactome	1	phosphate	8 (8)	0.259	0.762
Lysosomal oligosaccharide catabolism	Reactome	1	mannose	8 (8)	0.259	0.762
Conjugation of salicylate with glycine	Reactome	1	glycine	8 (8)	0.259	0.762
Oxidative Stress Induced Senescence	Reactome	1	succinate	8 (8)	0.259	0.762
Glutamatergic synapse - Homo sapiens (human)	KEGG	1	glutamate	8 (8)	0.259	0.762
pyrimidine deoxyribonucleotide phosphorylation	HumanCyc	1	2-deoxycytidine 5-monophosphate	8 (8)	0.259	0.762
Downstream TCR signaling	Reactome	1	phosphate	8 (8)	0.259	0.762
Signaling by MET	Reactome	1	phosphate	8 (8)	0.259	0.762
Synthesis of Hepoxilins (HX) and Trioxilins (TrX)	Reactome	1	arachidonate	8 (8)	0.259	0.762
Fc-epsilon receptor I signaling in mast cells	PID	1	choline	8 (8)	0.259	0.762
D-<i>myo</i>-inositol (1_3_4)-trisphosphate biosynthesis	HumanCyc	1	phosphate	8 (8)	0.259	0.762
Degradation of the extracellular matrix	Reactome	1	phosphate	8 (8)	0.259	0.762
Antigen Presentation: Folding_ assembly and peptide loading of class I MHC	Reactome	1	phosphate	8 (8)	0.259	0.762
glycine cleavage	HumanCyc	1	glycine	8 (8)	0.259	0.762
Mitochondrial biogenesis	Reactome	1	nicotinamide	8 (8)	0.259	0.762
Fc gamma R-mediated phagocytosis - Homo sapiens (human)	KEGG	1	arachidonate	8 (8)	0.259	0.762
Cocaine addiction - Homo sapiens (human)	KEGG	1	glutamate	8 (8)	0.259	0.762
Organic anion transport	Reactome	1	urate	8 (8)	0.259	0.762
Mitochondrial translation initiation	Reactome	1	phosphate	8 (8)	0.259	0.762
C20 prostanoid biosynthesis	HumanCyc	1	arachidonate	8 (8)	0.259	0.762
D-<i>myo</i>-inositol-5-phosphate metabolism	HumanCyc	1	phosphate	8 (8)	0.259	0.762
Synthesis of IPs in the ER lumen	Reactome	1	phosphate	8 (8)	0.259	0.762
Gene Silencing by RNA	Reactome	1	phosphate	8 (8)	0.259	0.762
G2/M Transition	Reactome	1	phosphate	8 (8)	0.259	0.762
Mitotic G2-G2/M phases	Reactome	1	phosphate	8 (8)	0.259	0.762
Glutamate Neurotransmitter Release Cycle	Reactome	1	glutamate	8 (8)	0.259	0.762
Intestinal absorption	Reactome	1	cholesterol	8 (8)	0.259	0.762
heparan sulfate biosynthesis (late stages)	HumanCyc	1	N-acetylglucosamine	8 (8)	0.259	0.762
Signaling by ROBO receptors	Reactome	1	phosphate	8 (8)	0.259	0.762
Signaling by FGFR1	Wikipathways	1	phosphate	8 (8)	0.259	0.762
PI5P Regulates TP53 Acetylation	Reactome	1	phosphate	8 (8)	0.259	0.762
NADH repair	HumanCyc	1	phosphate	8 (8)	0.259	0.762
Ficolins bind to repetitive carbohydrate structures on the target cell surface	Reactome	1	fucose	8 (8)	0.259	0.762
Lectin pathway of complement activation	Reactome	1	fucose	8 (8)	0.259	0.762
Hypusine synthesis from eIF5A-lysine	Reactome	1	spermidine	8 (8)	0.259	0.762
mucin core 1 and core 2 <i>O</i>-glycosylation	HumanCyc	1	N-acetylglucosamine	8 (8)	0.259	0.762
Passive transport by Aquaporins	Reactome	1	glycerol	8 (8)	0.259	0.762
Capecitabine Action Pathway	SMPDB	1	phosphate	8 (8)	0.259	0.762
Capecitabine Metabolism Pathway	SMPDB	1	phosphate	8 (8)	0.259	0.762
Intracellular Signalling Through Histamine H2 Receptor and Histamine	SMPDB	1	phosphate	8 (8)	0.259	0.762
RNA Polymerase II Transcription	Wikipathways	1	phosphate	8 (8)	0.259	0.762
Signaling by PDGF	Wikipathways	1	phosphate	8 (8)	0.259	0.762
Signaling by ROBO receptors	Wikipathways	1	phosphate	8 (8)	0.259	0.762
threonine degradation	HumanCyc	1	threonine	8 (8)	0.259	0.762
Mitotic G2-G2-M phases	Wikipathways	1	phosphate	8 (8)	0.259	0.762
Eukaryotic Translation Termination	Wikipathways	1	phosphate	8 (8)	0.259	0.762
Spinal Cord Injury	Wikipathways	1	arachidonate	8 (8)	0.259	0.762
PDGF Pathway	Wikipathways	1	arachidonate	8 (8)	0.259	0.762
O-linked glycosylation of mucins	Reactome	1	N-acetylglucosamine	8 (8)	0.259	0.762
Oxidative Stress Induced Senescence	Wikipathways	1	succinate	8 (8)	0.259	0.762
Lysosomal oligosaccharide catabolism	Wikipathways	1	mannose	8 (8)	0.259	0.762
rRNA modification in the nucleus and cytosol	Wikipathways	1	phosphate	8 (8)	0.259	0.762
Signaling by FGFR1	Reactome	1	phosphate	8 (8)	0.259	0.762
Signaling by MET	Wikipathways	1	phosphate	8 (8)	0.259	0.762
Metal sequestration by antimicrobial proteins	Reactome	1	gentisate	8 (8)	0.259	0.762
Tryptophan metabolism	Wikipathways	2	tryptamine;2-aminophenol	27 (27)	0.261	0.765
Synthesis of very long-chain fatty acyl-CoAs	Reactome	2	palmitate;arachidonate	27 (27)	0.261	0.765
RHO GTPase Effectors	Reactome	2	succinate;phosphate	27 (27)	0.261	0.765
Signaling by Rho GTPases	Reactome	2	succinate;phosphate	27 (27)	0.261	0.765
Citalopram Action Pathway	SMPDB	2	serotonin;phosphate	27 (27)	0.261	0.765
Leukotriene metabolism	EHMN	2	glycine;arachidonate	27 (27)	0.261	0.765
Generic Transcription Pathway	Reactome	3	nicotinamide;glutamate;phosphate	49 (49)	0.268	0.785
Biotin metabolism - Homo sapiens (human)	KEGG	2	pimelate;biotin	28 (28)	0.275	0.795
Synthesis of PC	Reactome	2	choline;phosphate	28 (28)	0.275	0.795
Folate malabsorption_ hereditary	SMPDB	2	glutamate;phosphate	28 (28)	0.275	0.795
Phenylalanine and Tyrosine Metabolism	SMPDB	2	glutamate;fumarate	28 (28)	0.275	0.795
Folate Metabolism	SMPDB	2	glutamate;phosphate	28 (28)	0.275	0.795
Phenylketonuria	SMPDB	2	glutamate;fumarate	28 (28)	0.275	0.795
Selenoamino Acid Metabolism	SMPDB	2	adenosine;phosphate	28 (28)	0.275	0.795
Tyrosinemia Type 3 (TYRO3)	SMPDB	2	glutamate;fumarate	28 (28)	0.275	0.795
Tyrosinemia Type 2 (or Richner-Hanhart syndrome)	SMPDB	2	glutamate;fumarate	28 (28)	0.275	0.795
Methylenetetrahydrofolate Reductase Deficiency (MTHFRD)	SMPDB	2	glutamate;phosphate	28 (28)	0.275	0.795
Fatty acid biosynthesis - Homo sapiens (human)	KEGG	3	palmitate;oleate;stearate	50 (50)	0.278	0.795
ESR-mediated signaling	Wikipathways	1	phosphate	9 (9)	0.286	0.795
Signaling by FGFR2	Reactome	1	phosphate	9 (9)	0.286	0.795
Arachidonate Epoxygenase - Epoxide Hydrolase	Wikipathways	1	arachidonate	9 (9)	0.286	0.795
Toll Like Receptor 5 (TLR5) Cascade	Reactome	1	phosphate	9 (9)	0.286	0.795
Biotin transport and metabolism	Reactome	1	biotin	9 (9)	0.286	0.795
methylglyoxal degradation VI	HumanCyc	1	pyruvate	9 (9)	0.286	0.795
glutamate biosynthesis/degradation	HumanCyc	1	glutamate	9 (9)	0.286	0.795
Collagen biosynthesis and modifying enzymes	Reactome	1	succinate	9 (9)	0.286	0.795
Keratan sulfate degradation	Reactome	1	sulfate	9 (9)	0.286	0.795
MyD88 cascade initiated on plasma membrane	Reactome	1	phosphate	9 (9)	0.286	0.795
Toll Like Receptor 10 (TLR10) Cascade	Reactome	1	phosphate	9 (9)	0.286	0.795
Regulation of IFNA signaling	Reactome	1	phosphate	9 (9)	0.286	0.795
TCR signaling	Reactome	1	phosphate	9 (9)	0.286	0.795
Costimulation by the CD28 family	Reactome	1	phosphate	9 (9)	0.286	0.795
&gamma;-linolenate biosynthesis	HumanCyc	1	linoleate	9 (9)	0.286	0.795
Influenza Life Cycle	Reactome	1	phosphate	9 (9)	0.286	0.795
wybutosine biosynthesis	HumanCyc	1	pyruvate	9 (9)	0.286	0.795
Influenza Infection	Reactome	1	phosphate	9 (9)	0.286	0.795
Lactose Degradation	SMPDB	1	phosphate	9 (9)	0.286	0.795
mTOR signalling	Reactome	1	phosphate	9 (9)	0.286	0.795
Propionyl-CoA catabolism	Reactome	1	phosphate	9 (9)	0.286	0.795
LDL clearance	Reactome	1	cholesterol	9 (9)	0.286	0.795
Plasma lipoprotein clearance	Reactome	1	cholesterol	9 (9)	0.286	0.795
D-<i>myo</i>-inositol (1_4_5_6)-tetrakisphosphate biosynthesis	HumanCyc	1	phosphate	9 (9)	0.286	0.795
eicosanoid metabolism	BioCarta	1	arachidonate	9 (9)	0.286	0.795
Signaling by EGFR	Reactome	1	phosphate	9 (9)	0.286	0.795
HS-GAG biosynthesis	Reactome	1	N-acetylglucosamine	9 (9)	0.286	0.795
Synthesis of PIPs at the ER membrane	Reactome	1	phosphate	9 (9)	0.286	0.795
Transcriptional regulation by RUNX1	Reactome	1	phosphate	9 (9)	0.286	0.795
D-<i>myo</i>-inositol (3_4_5_6)-tetrakisphosphate biosynthesis	HumanCyc	1	phosphate	9 (9)	0.286	0.795
propionyl-CoA degradation	HumanCyc	1	phosphate	9 (9)	0.286	0.795
Regulation of TP53 Activity through Acetylation	Reactome	1	phosphate	9 (9)	0.286	0.795
Keratan sulfate biosynthesis	Reactome	1	N-acetylglucosamine	9 (9)	0.286	0.795
glycerol-3-phosphate shuttle	HumanCyc	1	glycerol 3-phosphate	9 (9)	0.286	0.795
7-(3-amino-3-carboxypropyl)-wyosine biosynthesis	HumanCyc	1	pyruvate	9 (9)	0.286	0.795
&alpha;-tocopherol degradation	HumanCyc	1	alpha-tocopherol	9 (9)	0.286	0.795
Bopindolol Action Pathway	SMPDB	1	phosphate	9 (9)	0.286	0.795
Intracellular Signalling Through Prostacyclin Receptor and Prostacyclin	SMPDB	1	phosphate	9 (9)	0.286	0.795
Clopidogrel Metabolism Pathway	SMPDB	1	phosphate	9 (9)	0.286	0.795
Clopidogrel Action Pathway	SMPDB	1	phosphate	9 (9)	0.286	0.795
Phenylacetate Metabolism	SMPDB	1	phenylacetate	9 (9)	0.286	0.795
Muscle/Heart Contraction	SMPDB	1	phosphate	9 (9)	0.286	0.795
Bupranolol Action Pathway	SMPDB	1	phosphate	9 (9)	0.286	0.795
terminal <i>O</i>-glycans residues modification	HumanCyc	1	N-acetylglucosamine	9 (9)	0.286	0.795
Isradipine Action Pathway	SMPDB	1	phosphate	9 (9)	0.286	0.795
Pyruvaldehyde Degradation	SMPDB	1	pyruvate	9 (9)	0.286	0.795
Lactose Intolerance	SMPDB	1	phosphate	9 (9)	0.286	0.795
DNA Double Strand Break Response	Reactome	1	phosphate	9 (9)	0.286	0.795
Scavenging by Class F Receptors	Reactome	1	cholesterol	9 (9)	0.286	0.795
TCR signaling	Wikipathways	1	phosphate	9 (9)	0.286	0.795
fatty acid biosynthesis initiation	HumanCyc	1	phosphate	9 (9)	0.286	0.795
Costimulation by the CD28 family	Wikipathways	1	phosphate	9 (9)	0.286	0.795
ESR-mediated signaling	Reactome	1	phosphate	9 (9)	0.286	0.795
Passive transport by Aquaporins	Wikipathways	1	glycerol	9 (9)	0.286	0.795
COPII-mediated vesicle transport	Reactome	1	phosphate	9 (9)	0.286	0.795
Collagen biosynthesis and modifying enzymes	Wikipathways	1	succinate	9 (9)	0.286	0.795
Quercetin and Nf-kB- AP-1 Induced Cell Apoptosis	Wikipathways	1	arachidonate	9 (9)	0.286	0.795
Deadenylation-dependent mRNA decay	Wikipathways	1	phosphate	9 (9)	0.286	0.795
Influenza Life Cycle	Wikipathways	1	phosphate	9 (9)	0.286	0.795
aspirin-triggered lipoxin biosynthesis	HumanCyc	1	arachidonate	9 (9)	0.286	0.795
EPH-Ephrin signaling	Wikipathways	1	phosphate	9 (9)	0.286	0.795
Signaling by FGFR4	Wikipathways	1	phosphate	9 (9)	0.286	0.795
TET1_2_3 and TDG demethylate DNA	Wikipathways	1	succinate	9 (9)	0.286	0.795
Fatty Acid Biosynthesis	Wikipathways	1	pyruvate	9 (9)	0.286	0.795
Cytosine methylation	Wikipathways	1	cytosine	9 (9)	0.286	0.795
Regulation of TP53 Activity through Acetylation	Wikipathways	1	phosphate	9 (9)	0.286	0.795
Carboxyterminal post-translational modifications of tubulin	Wikipathways	1	phosphate	9 (9)	0.286	0.795
Cargo recognition for clathrin-mediated endocytosis	Wikipathways	1	cholesterol	9 (9)	0.286	0.795
N-Glycan biosynthesis	EHMN	3	N-acetylglucosamine;mannose;phosphate	51 (51)	0.288	0.799
Interconversion of nucleotide di- and triphosphates	Wikipathways	3	2-deoxyadenosine 5-monophosphate;2-deoxycytidine 5-monophosphate;phosphate	51 (51)	0.288	0.799
Toll-Like Receptors Cascades	Reactome	2	cholesterol;phosphate	29 (29)	0.289	0.799
Methotrexate Action Pathway	SMPDB	2	glutamate;phosphate	29 (29)	0.289	0.799
Scavenging by Class A Receptors	Reactome	2	cholesterol;mannose	29 (29)	0.289	0.799
Signaling by Retinoic Acid	Reactome	2	pyruvate;carnitine	29 (29)	0.289	0.799
RNA Polymerase II Transcription	Reactome	3	nicotinamide;glutamate;phosphate	52 (52)	0.299	0.814
Innate Immune System	Reactome	5	choline;cholesterol;fucose;gentisate;phosphate	99 (99)	0.299	0.814
Membrane Trafficking	Reactome	2	cholesterol;phosphate	30 (30)	0.303	0.814
Extracellular matrix organization	Reactome	2	succinate;phosphate	30 (30)	0.303	0.814
Cell Cycle_ Mitotic	Reactome	2	succinate;phosphate	30 (30)	0.303	0.814
Nicotine Action Pathway	SMPDB	2	serotonin;phosphate	30 (30)	0.303	0.814
Intracellular signaling by second messengers	Reactome	2	nicotinamide;phosphate	30 (30)	0.303	0.814
glutathione redox reactions I	HumanCyc	5	glycerophosphoinositol;sphingosine;phytosphingosine;beta-sitosterol;1-palmitoylglycerol	100 (100)	0.306	0.814
Arachidonic acid metabolism	EHMN	3	glycerol;arachidonate;phosphate	53 (53)	0.309	0.814
thymine degradation	HumanCyc	1	thymine	10 (10)	0.313	0.814
GPCRs_ Class A Rhodopsin-like	Wikipathways	1	serotonin	10 (10)	0.313	0.814
Sulfation Biotransformation Reaction	Wikipathways	1	sulfate	10 (10)	0.313	0.814
bupropion degradation	HumanCyc	1	glycine	10 (10)	0.313	0.814
Signaling by FGFR3	Reactome	1	phosphate	10 (10)	0.313	0.814
Penbutolol Action Pathway	SMPDB	1	phosphate	10 (10)	0.313	0.814
Formation of the active cofactor_ UDP-glucuronate	Reactome	1	N-acetylglucosamine	10 (10)	0.313	0.814
proline degradation	HumanCyc	1	glutamate	10 (10)	0.313	0.814
Calcium Regulation in the Cardiac Cell	Wikipathways	1	phosphate	10 (10)	0.313	0.814
selenocysteine biosynthesis	HumanCyc	1	phosphate	10 (10)	0.313	0.814
Late Phase of HIV Life Cycle	Reactome	1	phosphate	10 (10)	0.313	0.814
Toll Like Receptor 3 (TLR3) Cascade	Reactome	1	phosphate	10 (10)	0.313	0.814
Scavenging of heme from plasma	Reactome	1	cholesterol	10 (10)	0.313	0.814
Eukaryotic Translation Termination	Reactome	1	phosphate	10 (10)	0.313	0.814
Angiopoietin receptor Tie2-mediated signaling	PID	1	choline	10 (10)	0.313	0.814
Aromatic amines can be N-hydroxylated or N-dealkylated by CYP1A2	Reactome	1	caffeine	10 (10)	0.313	0.814
ER to Golgi Anterograde Transport	Reactome	1	phosphate	10 (10)	0.313	0.814
Acyl chain remodeling of DAG and TAG	Reactome	1	glycerol	10 (10)	0.313	0.814
Programmed Cell Death	Reactome	1	phosphate	10 (10)	0.313	0.814
Ion homeostasis	Reactome	1	phosphate	10 (10)	0.313	0.814
Parathyroid hormone synthesis_ secretion and action - Homo sapiens (human)	KEGG	1	phosphate	10 (10)	0.313	0.814
Amyotrophic lateral sclerosis (ALS) - Homo sapiens (human)	KEGG	1	glutamate	10 (10)	0.313	0.814
Pre-NOTCH Expression and Processing	Reactome	1	N-acetylglucosamine	10 (10)	0.313	0.814
Amphetamine addiction - Homo sapiens (human)	KEGG	1	glutamate	10 (10)	0.313	0.814
ketolysis	HumanCyc	1	succinate	10 (10)	0.313	0.814
Quinidine Action Pathway	SMPDB	1	phosphate	10 (10)	0.313	0.814
Utilization of Ketone Bodies	Reactome	1	succinate	10 (10)	0.313	0.814
mRNA decay by 3_ to 5_ exoribonuclease	Reactome	1	phosphate	10 (10)	0.313	0.814
Cardiac conduction	Reactome	1	phosphate	10 (10)	0.313	0.814
Muscle contraction	Reactome	1	phosphate	10 (10)	0.313	0.814
Synthesis of PI	Reactome	1	myo-inositol	10 (10)	0.313	0.814
tRNA processing in the nucleus	Reactome	1	phosphate	10 (10)	0.313	0.814
Condensation of Prophase Chromosomes	Reactome	1	succinate	10 (10)	0.313	0.814
Cholesterol biosynthesis via desmosterol	Reactome	1	cholesterol	10 (10)	0.313	0.814
heparan sulfate biosynthesis	HumanCyc	1	N-acetylglucosamine	10 (10)	0.313	0.814
Golgi-to-ER retrograde transport	Reactome	1	phosphate	10 (10)	0.313	0.814
Cargo recognition for clathrin-mediated endocytosis	Reactome	1	cholesterol	10 (10)	0.313	0.814
Cholesterol biosynthesis via lathosterol	Reactome	1	cholesterol	10 (10)	0.313	0.814
Disopyramide Action Pathway	SMPDB	1	phosphate	10 (10)	0.313	0.814
Procainamide (Antiarrhythmic) Action Pathway	SMPDB	1	phosphate	10 (10)	0.313	0.814
Timolol Action Pathway	SMPDB	1	phosphate	10 (10)	0.313	0.814
Carteolol Action Pathway	SMPDB	1	phosphate	10 (10)	0.313	0.814
Bevantolol Action Pathway	SMPDB	1	phosphate	10 (10)	0.313	0.814
Practolol Action Pathway	SMPDB	1	phosphate	10 (10)	0.313	0.814
Trehalose Degradation	SMPDB	1	phosphate	10 (10)	0.313	0.814
Dobutamine Action Pathway	SMPDB	1	phosphate	10 (10)	0.313	0.814
Isoprenaline Action Pathway	SMPDB	1	phosphate	10 (10)	0.313	0.814
Arbutamine Action Pathway	SMPDB	1	phosphate	10 (10)	0.313	0.814
Amiodarone Action Pathway	SMPDB	1	phosphate	10 (10)	0.313	0.814
Levobunolol Action Pathway	SMPDB	1	phosphate	10 (10)	0.313	0.814
Metipranolol Action Pathway	SMPDB	1	phosphate	10 (10)	0.313	0.814
Mexiletine Action Pathway	SMPDB	1	phosphate	10 (10)	0.313	0.814
Epinephrine Action Pathway	SMPDB	1	phosphate	10 (10)	0.313	0.814
Betaxolol Action Pathway	SMPDB	1	phosphate	10 (10)	0.313	0.814
Atenolol Action Pathway	SMPDB	1	phosphate	10 (10)	0.313	0.814
Alprenolol Action Pathway	SMPDB	1	phosphate	10 (10)	0.313	0.814
Acebutolol Action Pathway	SMPDB	1	phosphate	10 (10)	0.313	0.814
Malate-Aspartate Shuttle	SMPDB	1	glutamate	10 (10)	0.313	0.814
Diltiazem Action Pathway	SMPDB	1	phosphate	10 (10)	0.313	0.814
Propranolol Action Pathway	SMPDB	1	phosphate	10 (10)	0.313	0.814
Pindolol Action Pathway	SMPDB	1	phosphate	10 (10)	0.313	0.814
Oxprenolol Action Pathway	SMPDB	1	phosphate	10 (10)	0.313	0.814
Metoprolol Action Pathway	SMPDB	1	phosphate	10 (10)	0.313	0.814
Esmolol Action Pathway	SMPDB	1	phosphate	10 (10)	0.313	0.814
Bisoprolol Action Pathway	SMPDB	1	phosphate	10 (10)	0.313	0.814
Nebivolol Action Pathway	SMPDB	1	phosphate	10 (10)	0.313	0.814
TRIF(TICAM1)-mediated TLR4 signaling	Reactome	1	phosphate	10 (10)	0.313	0.814
MyD88-independent TLR4 cascade	Reactome	1	phosphate	10 (10)	0.313	0.814
Amlodipine Action Pathway	SMPDB	1	phosphate	10 (10)	0.313	0.814
Verapamil Action Pathway	SMPDB	1	phosphate	10 (10)	0.313	0.814
palmitate biosynthesis	HumanCyc	1	palmitate	10 (10)	0.313	0.814
Nitrendipine Action Pathway	SMPDB	1	phosphate	10 (10)	0.313	0.814
Nisoldipine Action Pathway	SMPDB	1	phosphate	10 (10)	0.313	0.814
Nimodipine Action Pathway	SMPDB	1	phosphate	10 (10)	0.313	0.814
Ibutilide Action Pathway	SMPDB	1	phosphate	10 (10)	0.313	0.814
Tocainide Action Pathway	SMPDB	1	phosphate	10 (10)	0.313	0.814
Flecainide Action Pathway	SMPDB	1	phosphate	10 (10)	0.313	0.814
Nifedipine Action Pathway	SMPDB	1	phosphate	10 (10)	0.313	0.814
Felodipine Action Pathway	SMPDB	1	phosphate	10 (10)	0.313	0.814
Nadolol Action Pathway	SMPDB	1	phosphate	10 (10)	0.313	0.814
Carvedilol Action Pathway	SMPDB	1	phosphate	10 (10)	0.313	0.814
Labetalol Action Pathway	SMPDB	1	phosphate	10 (10)	0.313	0.814
Putative anti-Inflammatory metabolites formation from EPA	EHMN	1	glutamate	10 (10)	0.313	0.814
Complement cascade	Wikipathways	1	fucose	10 (10)	0.313	0.814
Sotalol Action Pathway	SMPDB	1	phosphate	10 (10)	0.313	0.814
Miscellaneous transport and binding events	Wikipathways	1	cystine	10 (10)	0.313	0.814
Glycogen synthesis	Reactome	1	phosphate	10 (10)	0.313	0.814
Asparagine N-linked glycosylation	Wikipathways	5	mannose;phosphate;N-acetylneuraminate;cholate;N-acetylglucosamine	101 (101)	0.313	0.816
Disulfiram Action Pathway	SMPDB	4	tyramine;glutamate;4-hydroxyphenylacetate;fumarate	77 (77)	0.314	0.816
Steroids metabolism	INOH	2	cholesterol;lanosterol	31 (31)	0.316	0.82
Signaling by Retinoic Acid	Wikipathways	2	pyruvate;carnitine	31 (31)	0.316	0.82
Fructose intolerance_ hereditary	SMPDB	2	mannose;phosphate	31 (31)	0.316	0.82
Fructose and Mannose Degradation	SMPDB	2	mannose;phosphate	31 (31)	0.316	0.82
Fructosuria	SMPDB	2	mannose;phosphate	31 (31)	0.316	0.82
alpha-linolenic acid (ALA) metabolism	Reactome	2	linolenate;docosahexaenoate	32 (32)	0.33	0.851
cholesterol biosynthesis I	HumanCyc	2	cholesterol;lanosterol	32 (32)	0.33	0.851
cholesterol biosynthesis II (via 24_25-dihydrolanosterol)	HumanCyc	2	cholesterol;lanosterol	32 (32)	0.33	0.851
cholesterol biosynthesis III (via desmosterol)	HumanCyc	2	cholesterol;lanosterol	32 (32)	0.33	0.851
Oligodendrocyte Specification and differentiation(including remyelination)_ leading to Myelin Components for CNS	Wikipathways	1	cholesterol	11 (11)	0.338	0.851
Ion influx/efflux at host-pathogen interface	Reactome	1	phosphate	11 (11)	0.338	0.851
TET1_2_3 and TDG demethylate DNA	Reactome	1	succinate	11 (11)	0.338	0.851
Signaling by FGFR	Reactome	1	phosphate	11 (11)	0.338	0.851
Toll Like Receptor 7/8 (TLR7/8) Cascade	Reactome	1	phosphate	11 (11)	0.338	0.851
ER-Phagosome pathway	Reactome	1	phosphate	11 (11)	0.338	0.851
Interferon alpha/beta signaling	Reactome	1	phosphate	11 (11)	0.338	0.851
Cellular Senescence	Reactome	1	succinate	11 (11)	0.338	0.851
Scavenging by Class H Receptors	Reactome	1	cholesterol	11 (11)	0.338	0.851
HSP90 chaperone cycle for steroid hormone receptors (SHR)	Reactome	1	phosphate	11 (11)	0.338	0.851
Synthesis of (16-20)-hydroxyeicosatetraenoic acids (HETE)	Reactome	1	arachidonate	11 (11)	0.338	0.851
Proline catabolism	Reactome	1	glutamate	11 (11)	0.338	0.851
Uptake and actions of bacterial toxins	Reactome	1	nicotinamide	11 (11)	0.338	0.851
tetrapyrrole biosynthesis	HumanCyc	1	glycine	11 (11)	0.338	0.851
Fc epsilon RI signaling pathway - Homo sapiens (human)	KEGG	1	arachidonate	11 (11)	0.338	0.851
taurine biosynthesis	HumanCyc	1	taurine	11 (11)	0.338	0.851
Sulfur relay system - Homo sapiens (human)	KEGG	1	thiamin	11 (11)	0.338	0.851
Circadian entrainment - Homo sapiens (human)	KEGG	1	glutamate	11 (11)	0.338	0.851
C-type lectin receptor signaling pathway - Homo sapiens (human)	KEGG	1	mannose	11 (11)	0.338	0.851
Signaling by NOTCH	Reactome	1	N-acetylglucosamine	11 (11)	0.338	0.851
Activated PKN1 stimulates transcription of AR (androgen receptor) regulated genes KLK2 and KLK3	Reactome	1	succinate	11 (11)	0.338	0.851
TRAF6 mediated induction of NFkB and MAP kinases upon TLR7/8 or 9 activation	Reactome	1	phosphate	11 (11)	0.338	0.851
1D-<i>myo</i>-inositol hexakisphosphate biosynthesis II (mammalian)	HumanCyc	1	phosphate	11 (11)	0.338	0.851
methylglyoxal degradation I	HumanCyc	1	pyruvate	11 (11)	0.338	0.851
MyD88 dependent cascade initiated on endosome	Reactome	1	phosphate	11 (11)	0.338	0.851
PTEN Regulation	Reactome	1	nicotinamide	11 (11)	0.338	0.851
Toll Like Receptor 9 (TLR9) Cascade	Reactome	1	phosphate	11 (11)	0.338	0.851
Metabolism of serotonin	Reactome	1	serotonin	11 (11)	0.338	0.851
Integrin alphaIIb beta3 signaling	Wikipathways	1	phosphate	11 (11)	0.338	0.851
HIV Life Cycle	Reactome	1	phosphate	11 (11)	0.338	0.851
Fosphenytoin (Antiarrhythmic) Action Pathway	SMPDB	1	phosphate	11 (11)	0.338	0.851
dTMP <i>de novo</i> biosynthesis (mitochondrial)	HumanCyc	1	glycine	11 (11)	0.338	0.851
Cell surface interactions at the vascular wall	Wikipathways	1	cholesterol	11 (11)	0.338	0.851
Deadenylation-dependent mRNA decay	Reactome	1	phosphate	11 (11)	0.338	0.851
Amyotrophic lateral sclerosis (ALS)	Wikipathways	1	glutamate	11 (11)	0.338	0.851
HIV Life Cycle	Wikipathways	1	phosphate	11 (11)	0.338	0.851
TCF dependent signaling in response to WNT	Reactome	1	nicotinamide	11 (11)	0.338	0.851
Macroautophagy	Wikipathways	1	phosphate	11 (11)	0.338	0.851
Activated PKN1 stimulates transcription of AR (androgen receptor) regulated genes KLK2 and KLK3	Wikipathways	1	succinate	11 (11)	0.338	0.851
Mevalonate pathway	Wikipathways	1	cholesterol	11 (11)	0.338	0.851
PTEN Regulation	Wikipathways	1	nicotinamide	11 (11)	0.338	0.851
HSP90 chaperone cycle for steroid hormone receptors (SHR)	Wikipathways	1	phosphate	11 (11)	0.338	0.851
VEGFR2 mediated cell proliferation	Reactome	1	sphingosine	11 (11)	0.338	0.851
Phosphodiesterases in neuronal function	Wikipathways	1	caffeine	11 (11)	0.338	0.851
Cell Cycle	Reactome	2	succinate;phosphate	33 (33)	0.344	0.865
Propanoate metabolism	EHMN	2	citrate;phosphate	33 (33)	0.344	0.865
Cellular responses to external stimuli	Reactome	3	succinate;nicotinamide;phosphate	57 (57)	0.349	0.879
Fructose and mannose metabolism	EHMN	2	mannose;phosphate	34 (34)	0.357	0.89
Fatty Acid Beta Oxidation	Wikipathways	2	glycerol;glycerol 3-phosphate	34 (34)	0.357	0.89
Glycosaminoglycan metabolism	Wikipathways	3	N-acetylglucosamine;sulfate;glucuronate	58 (58)	0.36	0.89
Steroid Biosynthesis	Wikipathways	1	cholesterol	12 (12)	0.362	0.89
Negative epigenetic regulation of rRNA expression	Reactome	1	nicotinamide	12 (12)	0.362	0.89
Ca-dependent events	Reactome	1	arachidonate	12 (12)	0.362	0.89
ER Quality Control Compartment (ERQC)	Reactome	1	mannose	12 (12)	0.362	0.89
Glycine degradation	Reactome	1	glycine	12 (12)	0.362	0.89
Synthesis of 12-eicosatetraenoic acid derivatives	Reactome	1	arachidonate	12 (12)	0.362	0.89
Insulin receptor signalling cascade	Reactome	1	phosphate	12 (12)	0.362	0.89
Regulation of actin dynamics for phagocytic cup formation	Reactome	1	phosphate	12 (12)	0.362	0.89
Regulation of TLR by endogenous ligand	Reactome	1	cholesterol	12 (12)	0.362	0.89
Integrin alphaIIb beta3 signaling	Reactome	1	phosphate	12 (12)	0.362	0.89
Cholinergic synapse - Homo sapiens (human)	KEGG	1	choline	12 (12)	0.362	0.89
Morphine addiction - Homo sapiens (human)	KEGG	1	adenosine	12 (12)	0.362	0.89
DARPP-32 events	Reactome	1	phosphate	12 (12)	0.362	0.89
Integrin signaling	Reactome	1	phosphate	12 (12)	0.362	0.89
Intra-Golgi and retrograde Golgi-to-ER traffic	Reactome	1	phosphate	12 (12)	0.362	0.89
2-amino-3-carboxymuconate semialdehyde degradation to glutaryl-CoA	HumanCyc	1	adipate	12 (12)	0.362	0.89
PI5P_ PP2A and IER3 Regulate PI3K/AKT Signaling	Reactome	1	phosphate	12 (12)	0.362	0.89
Synthesis of PIPs at the late endosome membrane	Reactome	1	phosphate	12 (12)	0.362	0.89
Plasmalogen biosynthesis	Reactome	1	palmitate	12 (12)	0.362	0.89
Signaling by ERBB2	Reactome	1	phosphate	12 (12)	0.362	0.89
Irinotecan Action Pathway	SMPDB	1	phosphate	12 (12)	0.362	0.89
Gastric Acid Production	SMPDB	1	phosphate	12 (12)	0.362	0.89
Taurine and Hypotaurine Metabolism	SMPDB	1	taurine	12 (12)	0.362	0.89
Roxatidine acetate Action Pathway	SMPDB	1	phosphate	12 (12)	0.362	0.89
Irinotecan Metabolism Pathway	SMPDB	1	phosphate	12 (12)	0.362	0.89
Lipoate metabolism	EHMN	1	phosphate	12 (12)	0.362	0.89
Electron Transport Chain (OXPHOS system in mitochondria)	Wikipathways	1	succinate	12 (12)	0.362	0.89
L-dopa degradation	HumanCyc	1	glutamate	12 (12)	0.362	0.89
Endothelin Pathways	Wikipathways	1	arachidonate	12 (12)	0.362	0.89
Androgen Receptor Network in Prostate Cancer	Wikipathways	1	cholesterol	12 (12)	0.362	0.89
Signaling by ERBB2	Wikipathways	1	phosphate	12 (12)	0.362	0.89
Pre-NOTCH Expression and Processing	Wikipathways	1	N-acetylglucosamine	12 (12)	0.362	0.89
Signaling by FGFR3	Wikipathways	1	phosphate	12 (12)	0.362	0.89
TCF dependent signaling in response to WNT	Wikipathways	1	nicotinamide	12 (12)	0.362	0.89
Intra-Golgi and retrograde Golgi-to-ER traffic	Wikipathways	1	phosphate	12 (12)	0.362	0.89
Regulation of TLR by endogenous ligand	Wikipathways	1	cholesterol	12 (12)	0.362	0.89
Plasmalogen biosynthesis	Wikipathways	1	palmitate	12 (12)	0.362	0.89
Glycogen breakdown (glycogenolysis)	Reactome	1	phosphate	12 (12)	0.362	0.89
chondroitin sulfate degradation (metazoa)	HumanCyc	6	glycerol;N-acetylmuramate;sedoheptulose;sulfate;xylose;N-acetylglucosamine	134 (134)	0.37	0.909
Binding and Uptake of Ligands by Scavenger Receptors	Wikipathways	2	cholesterol;mannose	35 (35)	0.37	0.909
dermatan sulfate degradation (metazoa)	HumanCyc	6	glycerol;N-acetylmuramate;sedoheptulose;sulfate;xylose;N-acetylglucosamine	135 (135)	0.377	0.923
Glycosaminoglycan metabolism	Reactome	3	N-acetylglucosamine;sulfate;glucuronate	60 (60)	0.38	0.923
Immune System	Reactome	6	choline;phosphate;cholesterol;ceramide;gentisate;fucose	136 (136)	0.384	0.923
Prostaglandin Synthesis and Regulation	Wikipathways	1	arachidonate	13 (13)	0.386	0.923
histamine degradation	HumanCyc	1	4-imidazoleacetate	13 (13)	0.386	0.923
Coenzyme A biosynthesis	Reactome	1	pantothenate	13 (13)	0.386	0.923
FMO oxidises nucleophiles	Reactome	1	trimethylamine N-oxide	13 (13)	0.386	0.923
HIV Infection	Reactome	1	phosphate	13 (13)	0.386	0.923
Signaling by Insulin receptor	Reactome	1	phosphate	13 (13)	0.386	0.923
Signaling by PDGF	Reactome	1	phosphate	13 (13)	0.386	0.923
Alpha9 beta1 integrin signaling events	PID	1	spermidine	13 (13)	0.386	0.923
Visual signal transduction: Rods	PID	1	phosphate	13 (13)	0.386	0.923
Protein repair	Reactome	1	asparagine	13 (13)	0.386	0.923
D-<i>myo</i>-inositol (1_4_5)-trisphosphate biosynthesis	HumanCyc	1	myo-inositol	13 (13)	0.386	0.923
Cortisol synthesis and secretion - Homo sapiens (human)	KEGG	1	cholesterol	13 (13)	0.386	0.923
Oxytocin signaling pathway - Homo sapiens (human)	KEGG	1	arachidonate	13 (13)	0.386	0.923
Insulin secretion - Homo sapiens (human)	KEGG	1	pyruvate	13 (13)	0.386	0.923
Pregnenolone biosynthesis	Reactome	1	cholesterol	13 (13)	0.386	0.923
Acyl chain remodelling of PC	Reactome	1	glycerophosphoethanolamine	13 (13)	0.386	0.923
Fat digestion and absorption - Homo sapiens (human)	KEGG	1	cholesterol	13 (13)	0.386	0.923
Amoebiasis - Homo sapiens (human)	KEGG	1	arachidonate	13 (13)	0.386	0.923
Phospholipase D signaling pathway - Homo sapiens (human)	KEGG	1	glutamate	13 (13)	0.386	0.923
Transport of nucleotide sugars	Reactome	1	N-acetylglucosamine	13 (13)	0.386	0.923
Cell surface interactions at the vascular wall	Reactome	1	cholesterol	13 (13)	0.386	0.923
Serotonin clearance from the synaptic cleft	Reactome	1	serotonin	13 (13)	0.386	0.923
Regulation of TP53 Activity	Reactome	1	phosphate	13 (13)	0.386	0.923
Creation of C4 and C2 activators	Reactome	1	fucose	13 (13)	0.386	0.923
Fc Epsilon Receptor I Signaling in Mast Cells	SMPDB	1	arachidonate	13 (13)	0.386	0.923
Vitamin K Metabolism	SMPDB	1	ethylmalonate#methylmalonate	13 (13)	0.386	0.923
Esomeprazole Action Pathway	SMPDB	1	phosphate	13 (13)	0.386	0.923
Lansoprazole Action Pathway	SMPDB	1	phosphate	13 (13)	0.386	0.923
coenzyme A biosynthesis	HumanCyc	1	pantothenate	13 (13)	0.386	0.923
Nizatidine Action Pathway	SMPDB	1	phosphate	13 (13)	0.386	0.923
Cimetidine Action Pathway	SMPDB	1	phosphate	13 (13)	0.386	0.923
Ranitidine Action Pathway	SMPDB	1	phosphate	13 (13)	0.386	0.923
Nevirapine Metabolism Pathway	SMPDB	1	phosphate	13 (13)	0.386	0.923
Succinyl CoA: 3-ketoacid CoA transferase deficiency	SMPDB	1	succinate	13 (13)	0.386	0.923
Betazole Action Pathway	SMPDB	1	phosphate	13 (13)	0.386	0.923
Metiamide Action Pathway	SMPDB	1	phosphate	13 (13)	0.386	0.923
Pirenzepine Action Pathway	SMPDB	1	phosphate	13 (13)	0.386	0.923
Ketone Body Metabolism	SMPDB	1	succinate	13 (13)	0.386	0.923
Glucocorticoid and Mineralcorticoid Metabolism	Wikipathways	1	cholesterol	13 (13)	0.386	0.923
NAD+ biosynthetic pathways	Wikipathways	1	nicotinamide	13 (13)	0.386	0.923
Degradation pathway of sphingolipids_ including diseases	Wikipathways	1	ceramide	13 (13)	0.386	0.923
Pentose phosphate pathway	EHMN	2	gluconate;phosphate	37 (37)	0.397	0.948
Methylation	Reactome	2	adenosine;phosphate	37 (37)	0.397	0.948
Transcriptional Regulation by TP53	Reactome	2	glutamate;phosphate	37 (37)	0.397	0.948
Metabolism of porphyrins	Wikipathways	2	biliverdin;bilirubin	37 (37)	0.397	0.948
superpathway of cholesterol biosynthesis	HumanCyc	3	cholesterol;lanosterol;phosphate	62 (62)	0.4	0.954
Vitamin B12 Disorders	Wikipathways	1	methionine	14 (14)	0.408	0.96
Glycolysis Pathway D (2)	Wikipathways	1	pyruvate	14 (14)	0.408	0.96
Glucuronidation	Wikipathways	1	phosphate	14 (14)	0.408	0.96
citrulline-nitric oxide cycle	HumanCyc	1	fumarate	14 (14)	0.408	0.96
Acetylation	Reactome	1	5-acetylamino-6-formylamino-3-methyluracil	14 (14)	0.408	0.96
NAD biosynthesis from 2-amino-3-carboxymuconate semialdehyde	HumanCyc	1	glutamate	14 (14)	0.408	0.96
Collagen formation	Reactome	1	succinate	14 (14)	0.408	0.96
Fatty acids	Reactome	1	arachidonate	14 (14)	0.408	0.96
Signaling by Interleukins	Reactome	1	phosphate	14 (14)	0.408	0.96
Cushing syndrome - Homo sapiens (human)	KEGG	1	cholesterol	14 (14)	0.408	0.96
cGMP-PKG signaling pathway - Homo sapiens (human)	KEGG	1	adenosine	14 (14)	0.408	0.96
DNA Replication	Reactome	1	phosphate	14 (14)	0.408	0.96
Platelet Aggregation (Plug Formation)	Reactome	1	phosphate	14 (14)	0.408	0.96
Visual signal transduction: Cones	PID	1	phosphate	14 (14)	0.408	0.96
Synthesis of IP3 and IP4 in the cytosol	Reactome	1	phosphate	14 (14)	0.408	0.96
2-oxobutanoate degradation	HumanCyc	1	phosphate	14 (14)	0.408	0.96
Negative regulation of the PI3K/AKT network	Reactome	1	phosphate	14 (14)	0.408	0.96
Initial triggering of complement	Reactome	1	fucose	14 (14)	0.408	0.96
Doxorubicin Metabolism Pathway	SMPDB	1	phosphate	14 (14)	0.408	0.96
Aquaporin-mediated transport	Reactome	1	glycerol	14 (14)	0.408	0.96
Pantoprazole Action Pathway	SMPDB	1	phosphate	14 (14)	0.408	0.96
Rabeprazole Action Pathway	SMPDB	1	phosphate	14 (14)	0.408	0.96
Omeprazole Action Pathway	SMPDB	1	phosphate	14 (14)	0.408	0.96
Etoposide Action Pathway	SMPDB	1	phosphate	14 (14)	0.408	0.96
Etoposide Metabolism Pathway	SMPDB	1	phosphate	14 (14)	0.408	0.96
Signaling by EGFR	Wikipathways	1	phosphate	14 (14)	0.408	0.96
DNA Double Strand Break Response	Wikipathways	1	phosphate	14 (14)	0.408	0.96
Selenoamino acid metabolism	EHMN	2	adenosine;phosphate	38 (38)	0.41	0.963
Ubiquinone and other terpenoid-quinone biosynthesis - Homo sapiens (human)	KEGG	4	delta-tocopherol;3-(4-hydroxyphenyl)lactate;gamma-tocotrienol;alpha-tocopherol	90 (90)	0.423	0.993
Calnexin/calreticulin cycle	Reactome	1	mannose	15 (15)	0.43	0.997
Scavenging by Class B Receptors	Reactome	1	cholesterol	15 (15)	0.43	0.997
Synthesis of 5-eicosatetraenoic acids	Reactome	1	arachidonate	15 (15)	0.43	0.997
Synthesis of epoxy (EET) and dihydroxyeicosatrienoic acids (DHET)	Reactome	1	arachidonate	15 (15)	0.43	0.997
guanosine ribonucleotides <i>de novo</i> biosynthesis	HumanCyc	1	glutamate	15 (15)	0.43	0.997
Serotonin and melatonin biosynthesis	Reactome	1	serotonin	15 (15)	0.43	0.997
serotonin and melatonin biosynthesis	HumanCyc	1	serotonin	15 (15)	0.43	0.997
tryptophan degradation X (mammalian_ via tryptamine)	HumanCyc	1	tryptamine	15 (15)	0.43	0.997
Biosynthesis of maresin-like SPMs	Reactome	1	docosahexaenoate	15 (15)	0.43	0.997
Platelet activation - Homo sapiens (human)	KEGG	1	arachidonate	15 (15)	0.43	0.997
Threonine catabolism	Reactome	1	glycine	15 (15)	0.43	0.997
HIF-1 signaling pathway - Homo sapiens (human)	KEGG	1	pyruvate	15 (15)	0.43	0.997
MyD88:Mal cascade initiated on plasma membrane	Reactome	1	phosphate	15 (15)	0.43	0.997
Synthesis of PIPs at the Golgi membrane	Reactome	1	phosphate	15 (15)	0.43	0.997
Complement cascade	Reactome	1	fucose	15 (15)	0.43	0.997
Toll Like Receptor 4 (TLR4) Cascade	Reactome	1	phosphate	15 (15)	0.43	0.997
Toll Like Receptor TLR1:TLR2 Cascade	Reactome	1	phosphate	15 (15)	0.43	0.997
Toll Like Receptor TLR6:TLR2 Cascade	Reactome	1	phosphate	15 (15)	0.43	0.997
Toll Like Receptor 2 (TLR2) Cascade	Reactome	1	phosphate	15 (15)	0.43	0.997
Interferon Signaling	Reactome	1	phosphate	15 (15)	0.43	0.997
Melatonin metabolism and effects	Wikipathways	1	serotonin	15 (15)	0.43	0.997
Signaling by FGFR2	Wikipathways	1	phosphate	15 (15)	0.43	0.997
Epigallocatechin-3-O-gallate - Epigallocatechin - Epicatechin breakdown pathway	Wikipathways	1	4-hydroxyphenylacetate	15 (15)	0.43	0.997
Vesicle-mediated transport	Reactome	3	cholesterol;mannose;phosphate	66 (66)	0.44	1
Folate Metabolism	Wikipathways	3	cholesterol;glycine;riboflavin	66 (66)	0.44	1
Binding and Uptake of Ligands by Scavenger Receptors	Reactome	2	cholesterol;mannose	41 (41)	0.448	1
Heme Biosynthesis	Wikipathways	1	glycine	16 (16)	0.451	1
UDP-<i>N</i>-acetyl-D-galactosamine biosynthesis II	HumanCyc	1	N-acetylglucosamine	16 (16)	0.451	1
Chromatin organization	Reactome	1	succinate	16 (16)	0.451	1
Acetaminophen Metabolism Pathway	SMPDB	1	phosphate	16 (16)	0.451	1
CS/DS degradation	Reactome	1	sulfate	16 (16)	0.451	1
Synthesis of 15-eicosatetraenoic acid derivatives	Reactome	1	arachidonate	16 (16)	0.451	1
Formation of xylulose-5-phosphate	Wikipathways	1	glucuronate	16 (16)	0.451	1
Ketone body metabolism	Reactome	1	succinate	16 (16)	0.451	1
Glycosylphosphatidylinositol (GPI)-anchor biosynthesis - Homo sapiens (human)	KEGG	1	N-acetylglucosamine	16 (16)	0.451	1
Ca2+ pathway	Reactome	1	phosphate	16 (16)	0.451	1
Synthesis of PIPs at the early endosome membrane	Reactome	1	phosphate	16 (16)	0.451	1
Fructose catabolism	Reactome	1	glycerate	16 (16)	0.451	1
Chromatin modifying enzymes	Reactome	1	succinate	16 (16)	0.451	1
Mycophenolic Acid Metabolism Pathway	SMPDB	1	phosphate	16 (16)	0.451	1
Omega-3 fatty acid metabolism	EHMN	1	linolenate	16 (16)	0.451	1
Catabolism of glucuronate to xylulose-5-phosphate	Reactome	1	glucuronate	16 (16)	0.451	1
Beta-catenin independent WNT signaling	Wikipathways	1	phosphate	16 (16)	0.451	1
NO-cGMP-PKG mediated Neuroprotection	Wikipathways	1	glutamate	16 (16)	0.451	1
Histidine synthesis_ part of Histidine biosynthesis I pathway	Wikipathways	1	histidine	16 (16)	0.451	1
Glycogen metabolism	Wikipathways	1	phosphate	16 (16)	0.451	1
Chromatin organization	Wikipathways	1	succinate	16 (16)	0.451	1
Ketone body metabolism	Wikipathways	1	succinate	16 (16)	0.451	1
Serotonergic synapse - Homo sapiens (human)	KEGG	2	serotonin;arachidonate	42 (42)	0.461	1
Glyoxylate metabolism and glycine degradation	Wikipathways	2	pyruvate;oxalate	42 (42)	0.461	1
eicosapentaenoate biosynthesis	HumanCyc	1	linolenate	17 (17)	0.471	1
O-Glycan biosynthesis	EHMN	1	N-acetylglucosamine	17 (17)	0.471	1
guanosine nucleotides <i>de novo</i> biosynthesis	HumanCyc	1	glutamate	17 (17)	0.471	1
Vitamin B5 (pantothenate) metabolism	Reactome	1	pantothenate	17 (17)	0.471	1
Ion transport by P-type ATPases	Reactome	1	phosphate	17 (17)	0.471	1
S Phase	Reactome	1	phosphate	17 (17)	0.471	1
4-hydroxybenzoate biosynthesis	HumanCyc	1	glutamate	17 (17)	0.471	1
Beta-catenin independent WNT signaling	Reactome	1	phosphate	17 (17)	0.471	1
Synthesis of PIPs at the plasma membrane	Reactome	1	phosphate	17 (17)	0.471	1
mevalonate pathway	HumanCyc	1	phosphate	17 (17)	0.471	1
RAF-MAP kinase cascade	Wikipathways	1	phosphate	17 (17)	0.471	1
Fc epsilon receptor (FCERI) signaling	Wikipathways	1	phosphate	17 (17)	0.471	1
Glycogen metabolism	Reactome	1	phosphate	17 (17)	0.471	1
Synthesis of Prostaglandins (PG) and Thromboxanes (TX)	Reactome	2	1-methylnicotinamide;arachidonate	43 (43)	0.473	1
Glycolysis and Gluconeogenesis	Wikipathways	1	pyruvate	18 (18)	0.491	1
Digestion of dietary carbohydrate	Reactome	1	maltose	18 (18)	0.491	1
Synthesis of glycosylphosphatidylinositol (GPI)	Reactome	1	N-acetylglucosamine	18 (18)	0.491	1
heme biosynthesis	HumanCyc	1	glycine	18 (18)	0.491	1
Antigen processing-Cross presentation	Reactome	1	phosphate	18 (18)	0.491	1
Synthesis of Dolichyl-phosphate	Reactome	1	phosphate	18 (18)	0.491	1
O-linked glycosylation	Wikipathways	1	N-acetylglucosamine	18 (18)	0.491	1
Inactivation_ recovery and regulation of the phototransduction cascade	Reactome	1	phosphate	18 (18)	0.491	1
O-linked glycosylation	Reactome	1	N-acetylglucosamine	18 (18)	0.491	1
Biosynthesis of DHA-derived SPMs	Reactome	3	glycine;glutamate;docosahexaenoate	72 (72)	0.497	1
Proteoglycan biosynthesis	EHMN	1	N-acetylglucosamine	19 (19)	0.51	1
Immunoregulatory interactions between a Lymphoid and a non-Lymphoid cell	Reactome	1	ceramide	19 (19)	0.51	1
Nitrogen metabolism - Homo sapiens (human)	KEGG	1	glutamate	19 (19)	0.51	1
pyrimidine deoxyribonucleotides <i>de novo</i> biosynthesis	HumanCyc	1	phosphate	19 (19)	0.51	1
Synthesis of pyrophosphates in the cytosol	Reactome	1	phosphate	19 (19)	0.51	1
GLUT-1 deficiency syndrome	SMPDB	1	phosphate	19 (19)	0.51	1
Congenital disorder of glycosylation CDG-IId	SMPDB	1	phosphate	19 (19)	0.51	1
Lactose Synthesis	SMPDB	1	phosphate	19 (19)	0.51	1
Butyrate Metabolism	SMPDB	1	succinate	19 (19)	0.51	1
Di-unsaturated fatty acid beta-oxidation	EHMN	1	linoleate	19 (19)	0.51	1
Immunoregulatory interactions between a Lymphoid and a non-Lymphoid cell	Wikipathways	1	ceramide	19 (19)	0.51	1
tRNA modification in the nucleus and cytosol	Wikipathways	1	guanine	19 (19)	0.51	1
Nucleobase biosynthesis	Wikipathways	2	orotate;phosphate	47 (47)	0.52	1
Inositol phosphate metabolism - Homo sapiens (human)	KEGG	2	glucuronate;myo-inositol	47 (47)	0.52	1
serotonin degradation	HumanCyc	1	serotonin	20 (20)	0.528	1
Selenocysteine synthesis	Reactome	1	phosphate	20 (20)	0.528	1
Hyperphenylalaninemia due to dhpr-deficiency	SMPDB	1	pterin	20 (20)	0.528	1
Riboflavin metabolism - Homo sapiens (human)	KEGG	1	riboflavin	20 (20)	0.528	1
Sepiapterin reductase deficiency	SMPDB	1	pterin	20 (20)	0.528	1
Segawa syndrome	SMPDB	1	pterin	20 (20)	0.528	1
Pterine Biosynthesis	SMPDB	1	pterin	20 (20)	0.528	1
Dopa-responsive dystonia	SMPDB	1	pterin	20 (20)	0.528	1
Hyperphenylalaniemia due to guanosine triphosphate cyclohydrolase deficiency	SMPDB	1	pterin	20 (20)	0.528	1
Hyperphenylalaninemia due to 6-pyruvoyltetrahydropterin synthase deficiency (ptps)	SMPDB	1	pterin	20 (20)	0.528	1
fatty acid &alpha;-oxidation	HumanCyc	1	succinate	20 (20)	0.528	1
Fructose metabolism	Wikipathways	1	glycerate	20 (20)	0.528	1
Arachidonic acid metabolism	Reactome	4	glycine;glutamate;1-methylnicotinamide;arachidonate	104 (104)	0.536	1
Fructose metabolism	Reactome	1	glycerate	21 (21)	0.545	1
Post-translational modification: synthesis of GPI-anchored proteins	Reactome	1	N-acetylglucosamine	21 (21)	0.545	1
Biosynthesis of maresins	Reactome	1	docosahexaenoate	21 (21)	0.545	1
Renin secretion - Homo sapiens (human)	KEGG	1	adenosine	21 (21)	0.545	1
Synthesis of PE	Reactome	1	phosphate	21 (21)	0.545	1
superpathway of geranylgeranyldiphosphate biosynthesis I (via mevalonate)	HumanCyc	1	phosphate	21 (21)	0.545	1
The phototransduction cascade	Reactome	1	phosphate	21 (21)	0.545	1
Phenytoin (Antiarrhythmic) Action Pathway	SMPDB	1	phosphate	21 (21)	0.545	1
Pantothenate and CoA Biosynthesis	SMPDB	1	pantothenate	21 (21)	0.545	1
Ethanol effects on histone modifications	Wikipathways	1	glycine	21 (21)	0.545	1
Eicosanoid Synthesis	Wikipathways	1	arachidonate	21 (21)	0.545	1
Post-translational modification- synthesis of GPI-anchored proteins	Wikipathways	1	N-acetylglucosamine	21 (21)	0.545	1
tryptophan degradation	HumanCyc	1	adipate	22 (22)	0.562	1
N-glycan trimming in the ER and Calnexin/Calreticulin cycle	Reactome	1	mannose	22 (22)	0.562	1
zymosterol biosynthesis	HumanCyc	1	lanosterol	22 (22)	0.562	1
Beta-oxidation of pristanoyl-CoA	Reactome	1	carnitine	22 (22)	0.562	1
Phytanic acid peroxisomal oxidation	EHMN	1	succinate	22 (22)	0.562	1
Respiratory electron transport_ ATP synthesis by chemiosmotic coupling_ and heat production by uncoupling proteins.	Wikipathways	1	phosphate	22 (22)	0.562	1
Respiratory electron transport_ ATP synthesis by chemiosmotic coupling_ and heat production by uncoupling proteins.	Reactome	1	phosphate	23 (23)	0.578	1
Butanoate metabolism	INOH	1	succinate	23 (23)	0.578	1
AMPK signaling pathway - Homo sapiens (human)	KEGG	1	pyruvate	23 (23)	0.578	1
C-type lectin receptors (CLRs)	Wikipathways	1	phosphate	23 (23)	0.578	1
Glycosphingolipid biosynthesis - globoseries	EHMN	1	N-acetylglucosamine	23 (23)	0.578	1
Omega-6 fatty acid metabolism	EHMN	1	arachidonate	23 (23)	0.578	1
NAD Biosynthesis II (from tryptophan)	Wikipathways	1	glutamate	23 (23)	0.578	1
NAD <i>de novo</i> biosynthesis	HumanCyc	1	glutamate	24 (24)	0.594	1
Refsum Disease	SMPDB	1	succinate	24 (24)	0.594	1
Biopterin metabolism	EHMN	1	phosphate	24 (24)	0.594	1
Class I MHC mediated antigen processing & presentation	Reactome	1	phosphate	24 (24)	0.594	1
Phosphate bond hydrolysis by NUDT proteins	Reactome	1	phosphate	24 (24)	0.594	1
Mercaptopurine Metabolism Pathway	SMPDB	1	phosphate	24 (24)	0.594	1
Phytanic Acid Peroxisomal Oxidation	SMPDB	1	succinate	24 (24)	0.594	1
Linoleate metabolism	EHMN	1	linoleate	24 (24)	0.594	1
Class I MHC mediated antigen processing & presentation	Wikipathways	1	phosphate	24 (24)	0.594	1
Adaptive Immune System	Reactome	2	ceramide;phosphate	54 (54)	0.596	1
Class C/3 (Metabotropic glutamate/pheromone receptors)	Reactome	2	caffeine;glutamate	54 (54)	0.596	1
Fatty acid metabolism	Reactome	13	citrate;malate;phosphate;palmitate;glycine;glutamate;linolenate;carnitine;arachidonate;succinate;linoleate;1-methylnicotinamide;docosahexaenoate	367 (367)	0.597	1
Infectious disease	Reactome	2	nicotinamide;phosphate	55 (55)	0.606	1
Chondroitin sulfate/dermatan sulfate metabolism	Reactome	1	sulfate	25 (25)	0.609	1
Peptide chain elongation	Reactome	1	phosphate	25 (25)	0.609	1
Phosphate bond hydrolysis by NTPDase proteins	Reactome	1	phosphate	25 (25)	0.609	1
Alpha-oxidation of phytanate	Reactome	1	succinate	25 (25)	0.609	1
Thermogenesis - Homo sapiens (human)	KEGG	1	glycerol	25 (25)	0.609	1
PIP3 activates AKT signaling	Wikipathways	1	phosphate	25 (25)	0.609	1
Mitochondrial translation termination	Reactome	1	phosphate	25 (25)	0.609	1
Lidocaine (Antiarrhythmic) Action Pathway	SMPDB	1	phosphate	25 (25)	0.609	1
Eukaryotic Translation Elongation	Reactome	1	phosphate	25 (25)	0.609	1
Oxidation of Branched Chain Fatty Acids	SMPDB	1	succinate	25 (25)	0.609	1
TP53 Regulates Metabolic Genes	Wikipathways	1	phosphate	25 (25)	0.609	1
Cardiac conduction	Wikipathways	1	phosphate	25 (25)	0.609	1
Metabolism of nitric oxide	Reactome	1	palmitate	26 (26)	0.623	1
eNOS activation	Reactome	1	palmitate	26 (26)	0.623	1
eNOS activation and regulation	Reactome	1	palmitate	26 (26)	0.623	1
tRNA Aminoacylation	Wikipathways	1	phosphate	26 (26)	0.623	1
Mitochondrial translation elongation	Reactome	1	phosphate	26 (26)	0.623	1
Propanoate metabolism	INOH	1	phosphate	26 (26)	0.623	1
Mitochondrial Beta-Oxidation of Long Chain Saturated Fatty Acids	SMPDB	1	stearate	26 (26)	0.623	1
Metabolism of nitric oxide	Wikipathways	1	palmitate	26 (26)	0.623	1
Detoxification of Reactive Oxygen Species	Wikipathways	1	phosphate	26 (26)	0.623	1
Metabolism of folate and pterines	Wikipathways	1	phosphate	26 (26)	0.623	1
Phosphonate and phosphinate metabolism - Homo sapiens (human)	KEGG	2	pyruvate;glycine	57 (57)	0.626	1
Biosynthesis of electrophilic Ï‰-3 PUFA oxo-derivatives	Wikipathways	1	docosahexaenoate	27 (27)	0.637	1
Cytokine Signaling in Immune system	Reactome	1	phosphate	27 (27)	0.637	1
morphine biosynthesis	HumanCyc	1	succinate	27 (27)	0.637	1
Biosynthesis of electrophilic ?-3 PUFA oxo-derivatives	Reactome	1	docosahexaenoate	27 (27)	0.637	1
Carbohydrate digestion and absorption - Homo sapiens (human)	KEGG	1	maltose	27 (27)	0.637	1
VEGFA-VEGFR2 Pathway	Reactome	1	sphingosine	28 (28)	0.65	1
Heme biosynthesis	Reactome	1	glycine	28 (28)	0.65	1
Cobalamin (Cbl_ vitamin B12) transport and metabolism	Reactome	1	phosphate	28 (28)	0.65	1
Platelet homeostasis	Reactome	1	cholesterol	28 (28)	0.65	1
Signaling by VEGF	Reactome	1	sphingosine	28 (28)	0.65	1
Vitamin A (retinol) metabolism	EHMN	1	phosphate	28 (28)	0.65	1
Signaling by VEGF	Wikipathways	1	sphingosine	28 (28)	0.65	1
Platelet homeostasis	Wikipathways	1	cholesterol	28 (28)	0.65	1
Peroxisomal lipid metabolism	Reactome	2	succinate;carnitine	60 (60)	0.654	1
C21-steroid hormone biosynthesis and metabolism	EHMN	2	cholesterol;sulfate	61 (61)	0.663	1
Peroxisomal lipid metabolism	Wikipathways	2	succinate;carnitine	61 (61)	0.663	1
Phosphatidylinositol signaling system - Homo sapiens (human)	KEGG	1	myo-inositol	29 (29)	0.663	1
Synthesis of bile acids and bile salts via 24-hydroxycholesterol	Reactome	1	cholesterol	29 (29)	0.663	1
[truncated: 105 more rows]
