# Supplementary material for: Integration of the Microbiome, Metabolome and Transcriptomics Data Identified Novel Metabolic Pathway Regulation in Colorectal Cancer
Source: Int J Mol Sci. 2021 May 28;22(11):5763. doi: 10.3390/ijms22115763 (PMC8198673; doi:10.3390/ijms22115763)
Supplement: Supplementary file 1 [file ijms-22-05763-s001.zip › Supplementary Table S7.xlsx]

## Sheet: Fibroblast
Fibroblast	Bcell	Epithelium	Meyloid
LUM	MYEOV2	PLA2G2A	PARP9
ITGB1	SNORD13	HSPA8	MYO1F
BGN	ANKRD28	HSP90AA1	CD52
CALD1	RNU1-3	HSPH1	FCN1
ACTA2	RNU1-1	LYZ	BLOC1S2
TAGLN	RNU1-4	RP11-1143G9.4	CARD16
JUND	HSPA8	SAT1	VCAN
PTMA	HSPH1	ANKRD10	SH3BGRL3
RPL28	IER5	HNRNPH1	CECR1
IGFBP7	HSPE1	S100A11	EIF3M
TPM4	CD44	S100P	MORF4L1
MT-ND2		SNORD118	MYD88
SEPP1		SNORD13	TMEM50B
DDX5		LGALS3	NFU1
EIF1B		ATP5G1	RPS25
C1R		RPS23	RP4-706A16.3
CLU		USMG5	RPS15A
TMSB4X		COX7C	YWHAB
TMEM176B		COX6C	RP11-587D21.1
TNFAIP2		RPS29	HSP90AA1
CTSK		UBA52	MT-ND6
ANXA2		B2M	MT-ND2
S100A6		S100A10	MT-ATP6
PMP22		MYL6	MT-CO1
S100A4		ATP5I	MT-ATP8
TXNIP		TMSB10	MT-CO3
ABI3BP		SERF2	MT-CO2
ADH1B		DBI	MT-CYB
GPX3		NDUFB1	PLAUR
CFD		WFDC2	RGS1
EFEMP1		FXYD3	SAT1
MFAP5		MT1X	MALAT1
ITM2A		FABP1	FTL
DPT		C10orf99	IFI30
CLEC3B		MT2A
IGKC		MT1G
IGFBP6		MT1E
RP11-14N7.2		PIGR
CD63		CKB
MGP		LGALS4
SFRP2		PRAC1
TIMP2		C15orf48
FBLN1		UQCR10
DCN		ATP5A1
		AGR2
