# Supplementary material for: Integration of the Microbiome, Metabolome and Transcriptomics Data Identified Novel Metabolic Pathway Regulation in Colorectal Cancer
Source: Int J Mol Sci. 2021 May 28;22(11):5763. doi: 10.3390/ijms22115763 (PMC8198673; doi:10.3390/ijms22115763)
Supplement: Supplementary file 1 [file ijms-22-05763-s001.zip › Supplementary Table S8.xlsx]

## Sheet: Sheet1
Number of genes	Location	Gene name	Ensemble ID
1	chr19:39,292,310-39,304,004	LGALS4	ENSG00000171747.4
2	chr15:40,643,233-40,648,635	PHGR1	ENSG00000233041.4
3	chr15:45,722,726-45,878,488	C15orf48	ENSG00000166920.6
4	chr7:92,817,898-92,855,837	HEPACAM2	ENSG00000188175.5
5	chr16:56,659,386-56,661,024	MT1E	ENSG00000169715.10
6	chr6:138,409,641-138,428,648	PERP	ENSG00000112378.11
7	chr10:85,933,493-85,945,050	C10orf99	ENSG00000188373.4
8	chr1:45,249,256-45,253,377	BEST4	ENSG00000142959.4
9	chr13:27,825,445-27,830,828	RPL21	ENSG00000122026.6
10	chr2:88,422,509-88,427,635	FABP1	ENSG00000163586.5
11	chr12:39,040,623-39,303,394	CPNE8	ENSG00000139117.9
12	chr12:56,544,579-56,584,068	MYL6	ENSG00000092841.14
13	chr19:40,353,962-40,440,533	FCGBP	ENSG00000090920.9
14	chr20:1,290,618-1,373,806	SDCBP2	ENSG00000125775.10
15	chr16:56,700,642-56,701,977	MT1G	ENSG00000125144.9
16	chr6:31,795,511-31,798,031	HSPA1B	ENSG00000204388.5
17	chr5:179,041,178-179,061,785	HNRNPH1	ENSG00000169045.13
18	chr1:46,505,811-46,651,630	TSPAN1	ENSG00000117472.5
19	chr16:56,662,970-56,667,898	MT1M	ENSG00000205364.3
20	chr14:103,985,995-103,989,448	CKB	ENSG00000166165.8
21	chr17:46,952,221-47,006,418	ATP5G1	ENSG00000159199.9
22	chr2:231,729,353-231,743,963	ITM2C	ENSG00000135916.11
23	chr5:149,340,299-149,432,386	SLC26A2	ENSG00000155850.7
24	chr9:131,445,702-131,458,679	SET	ENSG00000119335.12
25	chr16:29,789,560-29,793,096	ZG16	ENSG00000174992.6
26	chr1:42,628,361-42,630,389	GUCA2A	ENSG00000197273.3
27	chr14:102,547,074-102,771,537	HSP90AA1	ENSG00000080824.14
28	chr17:37,004,117-37,010,096	RPL23	ENSG00000125691.8
29	chr2:169,921,298-169,952,677	DHRS9	ENSG00000073737.12
30	chr13:111,530,886-111,567,416	ANKRD10	ENSG00000088448.10
31	chr1:17,393,255-17,445,948	PADI2	ENSG00000117115.8
32	chr11:307,630-315,272	IFITM2	ENSG00000185201.12
33	chr3:42,734,154-42,846,023	HIGD1A	ENSG00000181061.9
34	chr16:23,765,947-23,770,272	CHP2	ENSG00000166869.2
35	chr19:35,645,632-35,660,786	FXYD5	ENSG00000089327.10
36	chr14:21,269,386-21,271,437	RNASE1	ENSG00000129538.9
37	chr1:248,902,715-248,903,150	LYPD8	ENSG00000266949.1
38	chr11:60,260,250-60,274,903	MS4A12	ENSG00000071203.5
39	chrX:24,072,832-24,096,088	EIF2S3	ENSG00000130741.6
40	chr11:67,118,247-67,141,648	POLD4	ENSG00000175482.4
41	chr1:120,290,618-120,311,528	HMGCS2	ENSG00000134240.7
42	chr10:102,106,880-102,124,591	SCD	ENSG00000099194.5
43	chr14:106,109,388-106,115,394	IGHG2	ENSG00000211893.3
44	chr1:212,208,918-212,280,742	RPL21P28	ENSG00000220749.3
45	chr15:51,633,825-51,700,210	GLDN	ENSG00000186417.9
46	chr16:56,642,110-56,643,409	MT2A	ENSG00000125148.6
47	chr13:31,710,761-31,736,525	HSPH1	ENSG00000120694.15
48	chr9:72,999,502-73,029,540	KLF9	ENSG00000119138.3
49	chr7:128,095,893-128,146,656	HILPDA	ENSG00000135245.9
50	chr11:124,617,367-124,635,832	VSIG2	ENSG00000019102.7
51	chr4:148,999,912-149,365,850	NR3C2	ENSG00000151623.10
52	chr13:107,194,020-107,220,512	ARGLU1	ENSG00000134884.9
53	chr17:70,017,991-70,216,859	SOX9	ENSG00000125398.5
54	chr16:56,691,605-56,694,610	MT1F	ENSG00000198417.5
55	chr9:123,940,414-124,095,121	GSN	ENSG00000148180.12
56	chr8:86,239,836-86,393,722	CA2	ENSG00000104267.5
57	chr20:44,095,909-44,110,172	WFDC2	ENSG00000101443.13
58	chr14:55,590,827-55,612,126	LGALS3	ENSG00000131981.11
59	chr7:107,405,911-107,443,670	SLC26A3	ENSG00000091138.8
60	chr12:69,201,955-69,365,350	CPM	ENSG00000135678.7
61	chr4:77,870,855-77,961,537	SEPT11	ENSG00000138758.7
62	chr9:69,204,537-69,269,662	CBWD6	ENSG00000204790.8
63	chr8:86,239,836-86,393,722	CA1	ENSG00000133742.9
64	chr7:155,266,900-155,326,557	AC008060.5	ENSG00000227365.1
65	chr7:15,0521,714-150,558,592	AOC1	ENSG00000002726.15
66	chr19:51,515,994-51,523,431	CTC-518B2.12	ENSG00000268739.1
67	chr19:42,177,234-42,210,895	CEACAM7	ENSG00000007306.10
68	chr12:76,438,669-76,478,813	NAP1L1	ENSG00000187109.9
69	chr17:34,310,326-34,338,658	CCL14	ENSG00000213494.5
70	chr21:44,073,745-44,195,619	PDE9A	ENSG00000160191.13
71	chr1:207,925,401-207,968,858	CD46	ENSG00000117335.14
72	chr7:19,958,603-20,257,027	RPL21P75	ENSG00000213860.3
73	chr12:20,963,635-21,392,180	SLCO1B3	ENSG00000111700.8
74	chr8:145,202,918-145,316,843	MROH1	ENSG00000179832.13
75	chr4:72,053,002-72,437,804	SLC4A4	ENSG00000080493.9
76	chr12:69,742,120-69,748,014	RP11-1143G9.4	ENSG00000257764.2
77	chr17:39,077,681-39,132,178	KRT23	ENSG00000108244.12
78	chr6:134,490,383-134,639,250	SGK1	ENSG00000118515.7
79	chr1:87,012,760-87,158,886	CLCA4	ENSG00000016602.8
80	chr7:116,312,443-116,438,440	MET	ENSG00000105976.10
81	chr22:24,198,613-24,241,117	AP000350.10	ENSG00000251357.4
82	chr17:34,310,326-34,338,658	CCL15-CCL14	ENSG00000161574.11
83	chr14:106,202,679-106,209,408	IGHG1	ENSG00000211896.2
84	chr6:1,312,674-1,314,992	FOXQ1	ENSG00000164379.4
85	chr2:166,813,908-167,232,503	SCN9A	ENSG00000169432.10
86	chr19:35,606,731-35,615,228	FXYD3	ENSG00000089356.12
87	chr9:130,911,349-130,915,734	LCN2	ENSG00000148346.7
88	chr5:135,364,583-135,399,507	TGFBI	ENSG00000120708.12
89	chr7:100,612,903-100,662,230	MUC12	ENSG00000205277.5
90	chr1:40,798,747-40,799,230	RP1-228H13.1	ENSG00000227311.2
91	chr15:44,019,115-44,095,241	SERF2	ENSG00000140264.15
92	chr16:23,194,035-23,228,204	SCNN1G	ENSG00000166828.2
93	chr16:66,836,777-66,907,159	CA7	ENSG00000168748.9
94	chr1:26,605,666-26,647,014	SH3BGRL3	ENSG00000142669.9
95	chr12:76,419,226-76,427,712	PHLDA1	ENSG00000139289.9
96	chr16:222,845-223,709	HBA2	ENSG00000188536.8
97	chr6:29,909,036-29,913,661	HLA-A	ENSG00000206503.7
98	chr17:72,920,369-72,930,007	OTOP2	ENSG00000183034.8
99	chr1:23,884,408-23,886,285	ID3	ENSG00000117318.8
100	chr13:115,047,058-115,071,283	UPF3A	ENSG00000169062.10
101	chr3:42,530,790-42,579,059	VIPR1	ENSG00000114812.8
102	chr11:27,910,384-27,912,580	RP11-1033A18.1	ENSG00000224411.2
103	chr20:61,272,070-61,317,137	SLCO4A1	ENSG00000101187.11
104	chr2:102,608,305-102,645,006	IL1R2	ENSG00000115590.9
105	chr8:74,202,505-74,268,696	RPL7	ENSG00000147604.9
106	chr22:37,406,899-37,425,863	TST	ENSG00000128311.9
107	chr11:2,016,405-2,022,700	H19	ENSG00000130600.11
108	chr7:56,119,322-56,131,682	CCT6A	ENSG00000146731.6
109	chr4:120,238,404-120,243,545	FABP2	ENSG00000145384.3
110	chr1:173,832,385-173,872,687	GAS5	ENSG00000234741.3
111	chr3:172,223,297-172,241,297	TNFSF10	ENSG00000121858.6
112	chr1:22,138,757-22,263,790	RP11-26H16.1	ENSG00000232037.2
113	chr12:94,960,899-95,044,338	TMCC3	ENSG00000057704.6
114	chr16:68,670,091-68,756,519	CDH3	ENSG00000062038.9
115	chr12:69,742,120-69,748,014	LYZ	ENSG00000090382.2
116	chr6:75,947,390-75,960,039	COX7A2	ENSG00000112695.7
117	chr17:28,643,350-28,661,077	TMIGD1	ENSG00000182271.8
118	chr2:110,841,446-110,874,143	MALL	ENSG00000144063.3
119	chr1:203,830,730-203,839,678	SNRPE	ENSG00000182004.8
120	chr1:120,454,175-120,612,240	NOTCH2	ENSG00000134250.13
121	chr17:46,799,083-46,799,884	PRAC1	ENSG00000159182.3
122	chrX:102,930,423-102,946,700	MORF4L2	ENSG00000123562.12
123	chr19:2,321,515-2,355,099	LSM7	ENSG00000130332.10
124	chr2:190,744,334-191,236,391	C2orf88	ENSG00000187699.6
125	chr6:44,214,823-44,221,620	HSP90AB1	ENSG00000096384.15
126	chr16:226,678-227,521	HBA1	ENSG00000206172.4
127	chr19:50,887,460-50,934,570	SPIB	ENSG00000269404.2
128	chr17:73,584,138-73,704,142	SMIM5	ENSG00000204323.5
129	chr10:71,962,585-71,993,667	PPA1	ENSG00000180817.7
130	chr9:43,064,965-43,133,544	ANKRD20A3	ENSG00000132498.7
131	chr17:73,028,669-73,061,984	ATP5H	ENSG00000167863.7
132	chr4:84,011,200-84,058,228	PLAC8	ENSG00000145287.6
133	chr10:124,320,180-124,403,252	DMBT1	ENSG00000187908.11
134	chr17:72,199,720-72,209,481	RPL38	ENSG00000172809.8
135	chr13:82,264,045-82,265,207	PTMAP5	ENSG00000214182.5
136	chrY:2,709,526-2,800,041	RPS4Y1	ENSG00000129824.11
137	chr1:80,916,767-80,917,689	HNRNPA1P64	ENSG00000213559.4
138	chr16:67,464,554-67,471,456	HSD11B2	ENSG00000176387.6
139	chr12:106,631,654-106,740,793	CKAP4	ENSG00000136026.9
140	chr6:31,654,725-31,685,695	LY6G6D	ENSG00000244355.3
141	chr1:202,300,784-202,311,108	UBE2T	ENSG00000077152.5
142	chr15:81,071,683-81,282,219	KIAA1199	ENSG00000103888.11
143	chr2:66,653,866-66,801,001	MEIS1	ENSG00000143995.15
144	chr20:49,348,080-49,373,332	PARD6B	ENSG00000124171.4
145	chr17:56,378,591-56,494,956	RNF43	ENSG00000108375.8
146	chr13:45,007,654-45,151,283	TSC22D1	ENSG00000102804.10
147	chr18:55,711,598-56,068,772	NEDD4L	ENSG00000049759.12
148	chr14:74,318,546-74,551,196	ENTPD5	ENSG00000187097.8
149	chr7:157,128,074-157,210,133	DNAJB6	ENSG00000105993.10
150	chr3:123,304,388-123,603,178	MYLK	ENSG00000065534.14
151	chr12:104,164,230-104,234,975	NT5DC3	ENSG00000111696.7
152	chr1:26,605,666-26,647,014	UBXN11	ENSG00000158062.16
153	chr9:36,190,852-36,304,921	GNE	ENSG00000159921.10
154	chr1:148,003,641-148,025,863	NBPF14	ENSG00000122497.13
155	chr13:32,889,610-32,973,805	BRCA2	ENSG00000139618.10
156	chr16:67,464,554-67,471,456	AC009061.1	ENSG00000203401.4
157	chr20:33432522-33515769	ACSS2	ENSG00000131069.15
158	chr6:1,610,680-1,614,127	FOXC1	ENSG00000054598.5
159	chrM:8,365-9,990	MT-ATP8	ENSG00000228253.1
160	chr19:35,615,416-35,645,204	LGI4	ENSG00000153902.9
161	chr13:113,831,890-113,919,399	CUL4A	ENSG00000139842.10
162	chr11:114,441,312-114,466,484	NXPE4	ENSG00000137634.5
163	chr2:102,313,311-102,511,150	MAP4K4	ENSG00000071054.11
164	chr9:70,856,396-70,914,929	CBWD3	ENSG00000196873.11
165	chr19:51,515,994-51,523,431	KLK10	ENSG00000129451.7
166	chr20:55,743,803-55,841,685	BMP7	ENSG00000101144.8
167	chr16:14,766,404-14,788,526	PLA2G10	ENSG00000069764.5
168	chr1:86,934,050-86,965,972	CLCA1	ENSG00000016490.11
169	chr19:51,525,471-51,531,295	KLK11	ENSG00000167757.9
170	chr6:33,217,310-33,244,287	RPS18	ENSG00000231500.2
171	chr13:50,601,268-51,423,190	DLEU2	ENSG00000231607.4
172	chr10:18,041,217-18,089,855	TMEM236	ENSG00000184040.7
173	chr16:75,145,757-75,150,669	LDHD	ENSG00000166816.9
174	chr20:52,553,315-52,687,304	BCAS1	ENSG00000064787.8
175	chr1:28,832,454-28,865,812	SNHG3	ENSG00000242125.2
176	chr4:15,937,191-15,940,363	FGFBP1	ENSG00000137440.3
177	chr9:127,997,131-128,003,609	HSPA5	ENSG00000044574.7
178	chr5:83,236,372-83,786,583	EDIL3	ENSG00000164176.8
179	chr1:42,619,091-42,621,495	GUCA2B	ENSG00000044012.3
180	chr2:85,788,684-85,809,154	VAMP8	ENSG00000118640.6
181	chr4:48,499,377-48,782,339	FRYL	ENSG00000075539.9
182	chr12:14,956,505-15,059,520	ART4	ENSG00000111339.6
183	chr1:200,374,067-200,379,184	ZNF281	ENSG00000162702.7
184	chr14:62,453,802-62,568,431	SYT16	ENSG00000139973.11
185	chr6:144,606,836-145,174,170	UTRN	ENSG00000152818.14
186	chr3:108,015,375-108,097,132	HHLA2	ENSG00000114455.9
187	chr13:53,602,893-53,626,192	OLFM4	ENSG00000102837.6
188	chr7:12,609,750-12,693,228	SCIN	ENSG00000006747.10
189	chr8:124,864,226-125,183,763	FER1L6	ENSG00000214814.2
190	chr16:9,250,218-9,250,761	RPL21P119	ENSG00000220793.4
191	chr14:54,416,453-54,425,479	BMP4	ENSG00000125378.11
192	chr9:67,926,760-67,987,998	ANKRD20A1	ENSG00000196774.3
193	chr6:122,793,075-123,047,518	PKIB	ENSG00000135549.10
194	chr22:24,105,207-24,126,503	CHCHD10	ENSG00000250479.4
195	chr1:148,250,248-148,347,506	NBPF20	ENSG00000203832.6
196	chr21:42,836,477-42,903,043	TMPRSS2	ENSG00000184012.7
197	chr16:89,627,064-89,630,950	RPL13	ENSG00000167526.9
198	chr17:34,310,326-34,338,658	CCL15	ENSG00000267596.1
199	chr17:34,083,267-34,122,711	MMP28	ENSG00000129270.11
200	chr4:100,226,120-100,242,558	ADH1B	ENSG00000196616.8
201	chr13:100,634,025-100,639,018	ZIC2	ENSG00000043355.6
202	chr14:92,582,465-92,588,261	NDUFB1	ENSG00000183648.5
203	chr6:31,654,725-31,685,695	MEGT1	ENSG00000250641.1
204	chr6:46,761,126-46,807,515	MEP1A	ENSG00000112818.5
205	chr1:160,846,328-160,854,960	ITLN1	ENSG00000179914.4
206	chr9:75,766,672-75,785,309	ANXA1	ENSG00000135046.9
207	chr5:76,506,273-76,916,436	RPL7P23p	ENSG00000244363.2
208	chr7:100,547,186-100,611,410	RP11-395B7.2	ENSG00000225946.1
209	chr16:4,827,669-4,846,533	SMIM22	ENSG00000267795.1
210	chr16:56,716,335-56,721,964	MT1X	ENSG00000187193.8
211	chr3:185,764,096-186,080,026	ETV5	ENSG00000244405.3
212	chr5:142,657,495-142,815,077	RP11-278J6.1	ENSG00000231579.3
213	chr7:130,621,222-130,624,420	RP11-138A9.2	ENSG00000273319.1
214	chr19:1,285,889-1,378,430	EFNA2	ENSG00000099617.2
215	chr15:45,879,320-45,983,492	SQRDL	ENSG00000137767.9
216	chr7:128,095,893-128,146,656	RP11-155G14.6	ENSG00000240758.2
217	chr3:142,168,076-142,297,668	ATR	ENSG00000175054.10
218	chr20:34,633,543-34,638,882	LINC00657	ENSG00000260032.1
219	chr10:112,629,500-112,679,032	BBIP1	ENSG00000214413.3
220	chr10:122,114,176-122,114,718	RP11-572P18.1	ENSG00000220842.5
221	chr14:106,130,969-106,136,180	IGHGP	ENSG00000253755.1
222	chr12:6,456,008-6,500,733	SCNN1A	ENSG00000111319.8
223	chr16:25,227,051-25,240,261	AQP8	ENSG00000103375.6
224	chr19:36,139,124-36,149,763	COX6B1	ENSG00000126267.4
225	chr7:34,386,123-34,917,944	NPSR1	ENSG00000187258.9
226	chr2:55,401,926-55,462,989	RPS27A	ENSG00000143947.8
227	chr19:31,765,850-31,908,700	TSHZ3	ENSG00000121297.6
228	chr13:27,998,680-28,024,739	GTF3A	ENSG00000122034.8
229	chr11:61,976,139-62,028,021	SCGB2A1	ENSG00000124939.4
230	chr2:9,983,482-10,074,545	TAF1B	ENSG00000115750.12
231	chr11:127,810,807-127,811,549	RP11-676M6.1	ENSG00000254612.2
232	chr17:18,380,050-18,398,259	LGALS9C	ENSG00000171916.12
233	chr4:128,702,975-128,765,195	RP11-50D9.1	ENSG00000244021.3
234	chr4:39,500,374-39,640,710	SMIM14	ENSG00000163683.7
235	chr5:130,759,613-131,132,710	FNIP1	ENSG00000217128.7
236	chr7:92,759,367-92,777,682	SAMD9L	ENSG00000177409.7
237	chr21:42,676,138-42,729,358	FAM3B	ENSG00000183844.12
238	chr10:102,133,371-102,143,125	LINC00263	ENSG00000235823.1
239	chr12:104,382,761-104,457,961	RP11-490H24.5	ENSG00000216285.4
240	chr17:16,592,850-16,719,854	UPF3AP1	ENSG00000226478.2
241	chr16:14,821,138-14,827,204	RP11-719K4.3	ENSG00000254609.1
242	chr1:24,128,374-24,165,110	HMGCL	ENSG00000117305.10
243	chr11:2,909,009-2,946,476	SLC22A18AS	ENSG00000254827.1
244	chr12:56,119,106-56,124,467	CD63	ENSG00000135404.7
245	chr7:32,535,037-33,102,409	FKBP9	ENSG00000122642.6
246	chr7:65,216,128-65,228,341	CCT6P1	ENSG00000228409.1
247	chr10:63,661,058-63,856,703	ARID5B	ENSG00000150347.10
248	chr4:75,230,859-75,254,468	EREG	ENSG00000124882.3
249	chr16:11,641,852-11,730,237	LITAF	ENSG00000189067.8
250	chr17:74,620,842-74,639,920	ST6GALNAC1	ENSG00000070526.10
251	chr6:5,102,826-5,261,172	LYRM4	ENSG00000214113.6
252	chr4:89,011,415-89,152,474	ABCG2	ENSG00000118777.6
253	chr17:1,614,804-1,641,893	MIR22HG	ENSG00000186594.8
254	chrM:8,365-9,990	MT-ATP6	ENSG00000198899.2
255	chr19:22,235,253-22,274,282	ZNF257	ENSG00000197134.7
256	chr19:17,970,684-17,974,962	RPL18A	ENSG00000105640.8
257	chr12:69,201,955-69,365,350	MDM2	ENSG00000135679.17
258	chr18:61,143,993-61,172,318	RP11-635N19.3	ENSG00000269989.1
259	chrX:99,929,487-99,987,110	SYTL4	ENSG00000102362.11
260	chr7:155,755,325-155,759,037	AC021218.2	ENSG00000204876.4
261	chr10:105,239,359-105,615,301	NEURL	ENSG00000107954.6
262	chr2:89,246,818-89,247,475	IGKV1-5	ENSG00000243466.1
263	chr22:24,198,613-24,241,117	AP000350.4	ENSG00000218537.1
264	chr1:55,446,464-55,457,966	TMEM61	ENSG00000143001.4
265	chr5:21,616,370-22,853,731	HSPD1P1	ENSG00000213430.5
266	chr10:105,239,359-105,615,301	RP11-416N2.4	ENSG00000273108.1
267	chr16:56,651,387-56,652,730	MT1L	ENSG00000260549.1
268	chr4:100,010,007-100,222,513	ADH1A	ENSG00000187758.3
269	chr1:168,338,291-168,338,839	RP5-1059H15.1	ENSG00000227722.1
270	chr1:144,811,743-144,830,413	NBPF9	ENSG00000168614.13
271	chr1:200,890,121-200,935,658	MROH3P	ENSG00000233217.1
272	chr10:7,830,091-7,849,778	ATP5C1	ENSG00000165629.15
273	chr18:9,708,161-9,862,548	RAB31	ENSG00000168461.8
274	chr2:10,085,340-10,142,411	GRHL1	ENSG00000134317.13
275	chr20:60,877,148-60,942,368	LAMA5	ENSG00000130702.9
276	chrX:129,757,349-130,037,208	ENOX2	ENSG00000165675.12
277	chr12:67,663,060-67,713,731	CAND1	ENSG00000111530.8
278	chr19:42,901,279-43,156,507	CEACAM1	ENSG00000079385.17
279	chr9:127,019,884-127,115,586	NEK6	ENSG00000119408.12
280	chr9:136,336,216-136,344,259	SLC2A6	ENSG00000160326.9
281	chrX:106,045,909-106,243,474	CLDN2	ENSG00000165376.6
282	chr9:21,802,541-22,121,096	CDKN2B-AS1	ENSG00000240498.2
283	chr21:15,608,526-15,735,075	ABCC13	ENSG00000243064.4
284	chr4:4,269,427-4,291,896	LYAR	ENSG00000145220.9
285	chr10:1,034,337-1,095,110	GTPBP4	ENSG00000107937.14
286	chr12:54,624,723-54,745,633	HNRNPA1	ENSG00000135486.13
287	chrX:70,835,765-70,838,367	CXCR3	ENSG00000186810.7
288	chr19:49,375,648-49,379,314	PPP1R15A	ENSG00000087074.7
289	chr8:141,667,998-142,012,315	PTK2	ENSG00000169398.15
290	chr17:7,465,191-7,536,700	SNORD10	ENSG00000238917.1
291	chr13:42,614,175-42,830,714	DGKH	ENSG00000102780.12
292	chr11:94,883,702-94,967,268	SESN3	ENSG00000149212.6
293	chr2:235,401,684-235,405,697	ARL4C	ENSG00000188042.5
294	chr6:100,956,069-101,329,248	ASCC3	ENSG00000112249.9
295	chr11:104,896,169-104,972,158	CARD16	ENSG00000204397.3
296	chrX:151,121,595-151,143,152	GABRE	ENSG00000102287.12
297	chr20:19,867,164-19,983,101	RIN2	ENSG00000132669.8
298	chr10:70,975,088-71,027,904	RP11-227H15.4	ENSG00000229261.1
299	chrX:17,755,587-17,773,105	SCML1	ENSG00000047634.10
300	chr1:211,916,798-212,027,045	LPGAT1	ENSG00000123684.8
301	chr5:149,546,357-149,564,120	CDX1	ENSG00000113722.12
302	chr1:161,475,219-161,648,444	HSPA6	ENSG00000173110.6
303	chr7:127,937,737-127,983,962	RBM28	ENSG00000106344.4
304	chr13:95,226,307-95,248,511	TGDS	ENSG00000088451.6
305	chr10:135,093,134-135,166,187	ZNF511	ENSG00000198546.10
306	chr11:14,665,268-14,892,350	PDE3B	ENSG00000152270.4
307	chr3:142,315,228-142,432,506	PLS1	ENSG00000120756.8
308	chr7:95,034,174-95,064,510	PON2	ENSG00000105854.8
309	chr7:75,931,860-75,933,612	HSPB1	ENSG00000106211.8
310	chr3:149,086,808-149,104,370	TM4SF1	ENSG00000169908.6
311	chr12:6,643,092-6,647,537	RP5-940J5.9	ENSG00000269968.1
312	chr7:100,951,626-100,954,266	RP11-132A1.4	ENSG00000232445.1
313	chr2:62,759,717-62,760,194	AC092155.1	ENSG00000229503.1
314	chr10:112,836,789-112,840,658	ADRA2A	ENSG00000150594.5
315	chr16:66,968,346-67,009,051	CES3	ENSG00000172828.8
316	chrM:8,365-9,990	MT-CO3	ENSG00000198938.2
317	chr5:473,350-524,447	CTD-2228K2.7	ENSG00000225138.3
318	chr16:14,860,258-14,863,932	RP11-680G24.1	ENSG00000255037.1
319	chr13:72,012,097-72,441,330	H3F3BP1	ENSG00000236534.1
320	chr11:102,391,238-102,401,484	MMP7	ENSG00000137673.4
321	chr1:144,146,807-144,224,481	NBPF8	ENSG00000162825.12
322	chr1:20,808,883-20,812,713	CAMK2N1	ENSG00000162545.5
323	chr5:85,913,720-85,916,779	COX7C	ENSG00000127184.6
324	chr3:22,423,309-22,424,420	HMGB1P5	ENSG00000132967.9
325	chr22:24,198,613-24,241,117	MIF	ENSG00000240972.1
326	chr17:29,224,353-29,286,340	TEFM	ENSG00000172171.6
327	chr7:73,007,523-73,038,873	MLXIPL	ENSG00000009950.11
328	chr8:29,952,913-30,041,156	RPS15AP24	ENSG00000241511.1
329	chr7:87,462,882-87,538,856	DBF4	ENSG00000006634.3
330	chr5:27,472,398-27,496,508	LINC01021	ENSG00000250337.1
331	chr20:56,884,751-56,942,563	RAB22A	ENSG00000124209.3
332	chr16:54,952,774-54,963,101	CRNDE	ENSG00000245694.4
333	chr2:103,236,165-103,327,777	SLC9A2	ENSG00000115616.2
334	chr2:41,370,919-41,384,695	HNRNPA1P57	ENSG00000237442.3
335	chr20:47,835,883-47,905,797	ZFAS1	ENSG00000177410.8
336	chr16:89,642,175-89,663,654	CPNE7	ENSG00000178773.10
337	chr5:92,953,774-93,447,404	NPM1P27	ENSG00000249353.2
338	chrX:73,164,158-73,513,409	RP3-368A4.5	ENSG00000271430.1
339	chrX:118,722,299-118,739,858	NKRF	ENSG00000186416.8
340	chr19:12,305,829-12,405,702	ZNF44	ENSG00000197857.9
341	chr11:67,351,065-67,354,131	GSTP1	ENSG00000084207.11
342	chr16:2,089,815-2,185,899	PKD1	ENSG00000008710.13
